# Supplementary material for: A maize epimerase modulates cell wall synthesis and glycosylation during stomatal morphogenesis
Source: Nat Commun. 2023 Jul 20;14:4384. doi: 10.1038/s41467-023-40013-6 (PMC10359280; doi:10.1038/s41467-023-40013-6)
Supplement: Supplementary file 4 — Supplementary Data S1 [file 41467_2023_40013_MOESM4_ESM.xlsx]

## Sheet: Down-regulated_173
Data S1. Differentially expressed intact N-glycopeptides (DEGPs).
Accession Number	Genes	Spectrum Index	RT(min)	Iso.m/z	Exp.m/z	z	Theo.m/z	IPMD(ppm)	Theo.MM(m/z)	Mol.Formula	p-Seq.	p-PTMs	p-MPs	p-PMPs	p-nlog(P score)	p-n(P score)	g-Linkage.	g-MPs	g-PMPs	g-nlog(P score)	delta_P_score	g-new(P score)	pg score	new pg score	Composition	NoBHs	TopN	IPs Coverage(%)	Abun. Coverage(%)	Gly-bracket	GlycoSite	Start	End	GF score	Structure-diagnostic ions	TR1_fold-change	TR2_fold-change	TR3_fold-change	Counts	Log2FC	P value
A0A3L6G1F0	Zm00001d002966	19840	87.75	708.653	707.315	3	707.315	-0.240069	2119.93	C80H143N14O48Ct4	ALHANR	A1dEN5GlcNAc	5	40	7.78	5	01Y41Y41M(31M)61M(31M)61M21M	19	42.86	84.24	2.56	100.12	92.02	105.12	N2H6F0S0	2	1	17.13	44.89	N,1;	332	328	333	0		2.67959	Not detected	2.63133	2	-1.40896	0.000212387
A0A3L6G1F0	Zm00001d002966	19840	87.75	708.653	707.315	3	707.315	-0.240069	2119.93	C80H143N14O48Ct4	ALHANR	A1dEN5GlcNAc	5	40	7.78	5	01Y41Y41M(31M)61M(31M21M)61M	19	42.86	84.24	2.56	100.12	92.02	105.12	N2H6F0S0	2	1	17.13	44.89	N,1;	332	328	333	0		2.67959	Not detected	2.63133	2	-1.40896	0.000212387
A0A3L6G1F0	Zm00001d002966	19840	87.75	708.653	707.315	3	707.315	-0.240069	2119.93	C80H143N14O48Ct4	ALHANR	A1dEN5GlcNAc	5	40	7.78	5	01Y41Y41M(31M21M)61M(31M)61M	19	42.86	81.68	0	98.16	89.46	103.16	N2H6F0S0	1	2	15.45	44.75	N,1;	332	328	333	3	BI2,YI3,YI3,	2.67959	Not detected	2.47662	2	-1.36631	0.00410987
A0A804UGS3	Zm00001d010793	20509	90.88	995.456	995.456	2	995.463	-6.93503	1989.92	C79H137N14O41Ct4	LYPANATR	L1dEN5GlcNAc	5	28.57	8.28	3.12	01Y41Y41M(31M)(21X)61M	19	45	77.46	38.53	140.32	85.74	143.44	N2H3F0S0X1	1	1	11.6	42.82	N,0;	56	52	59	8	BI1,34AI3,YI1,YI2,BI3,MH,YI1,YI2,	2.12961	Not detected	2.25614	2	-1.13282	0.00280124
A0A3L6ET92		21189	94.06	763.998	765.335	3	765.33	6.24045	2292.97	C85H150N17O52Ct4	INGSDDTNAR	I1dEN2GlcNAc	9	38.89	17.79	10.53	01Y(31F)41Y41M(31M)(21X)61M	25	41.67	67.33	0	168.11	85.12	178.64	N2H3F1S0X1	1	1	14.5	28.62	N,2;	203	202	211	19	BI1,12AI2,BII1,BIII1,34AI3,YI2,02XI1,45XII3,YII3,YIII3,YI3,YI1,BI3,YI2,23XIII3,45XII3,04XII3,12XI3,24XIII3,YII3,YIII3,ZI3,YI3,YI1,YI2,	2.24565	Not detected	2.54781	2	-1.26107	0.0114988
A0A1D6IZR5	Zm00001d024519	21189	94.06	763.998	765.335	3	765.335	-0.408961	2292.99	C89H150N17O49Ct4	YNSSIADHR	Y1dEN2GlcNAc	8	31.25	8.74	6.06	01Y(31F)41Y41M(31M)(21X)61M	24	41.67	69.78	0	167.31	78.52	173.37	N2H3F1S0X1	1	1	11.21	20.85	N,1;	105	104	112	18	BI1,12AI2,BII1,BIII1,34AI3,YI2,02XI1,YII3,YIII3,YI3,YI1,BI3,YI2,23XIII3,45XII3,04XII3,12XI3,24XIII3,YII3,YIII3,ZI3,YI3,YI1,YI2,	2.24565	Not detected	2.54781	2	-1.26107	0.0114988
A0A1D6KR95	Zm00001d032520	21189	94.06	763.998	765.335	3	765.335	-0.408961	2292.99	C89H150N17O49Ct4	WNNATTAER	W1dEN3GlcNAc	6	18.75	8.74	2.39	01Y(31F)41Y41M(31M)(21X)61M	24	41.67	69.78	0	167.31	78.52	169.7	N2H3F1S0X1	1	1	10.91	22.5	N,0;	625	623	631	18	BI1,12AI2,BII1,BIII1,34AI3,YI2,02XI1,YII3,YIII3,YI3,YI1,BI3,YI2,23XIII3,45XII3,04XII3,12XI3,24XIII3,YII3,YIII3,ZI3,YI3,YI1,YI2,	2.24565	Not detected	2.54781	2	-1.26107	0.0114988
A0A3L6EP57		20410	95.06	735.991	735.991	3	735.994	-3.42543	2205.97	C84H149N14O50Ct4	NLSEDEIR	N1GlcNAc@dE	5	14.29	6.8	2.49	01Y(31F)41Y41M(31M)(21X)61M	21	45.83	79.74	0	201.6	86.54	204.09	N2H3F1S0X1	1	1	9.18	13.04	N,0;	283	283	290	17	BI1,12AI2,BII1,BIII1,CI2,34AI3,YI2,02XI1,YII3,YIII3,ZI1,YI1,YI2,23XIII3,YII3,YIII3,ZI3,YI3,02XI1,YI1,YI2,	2.189	2.01528	2.27435	3	-1.11073	0.000108878
A0A317Y489		20410	95.06	735.991	736.325	3	736.325	-0.389397	2206.96	C83H148N15O50Ct4	SNQTLEER	S1dEN2GlcNAc	6	28.57	5.17	5.41	01Y(31F)41Y41M(31M)(21X)61M	18	45.83	54.04	0	156.19	59.21	161.6	N2H3F1S0X1	1	1	9.52	18.91	N,2;	50	49	56	14	BI1,12AI2,BII1,BIII1,CI2,34AI3,YII3,YIII3,ZI1,YI1,YI2,45XII3,YII3,YIII3,ZI3,YI3,YI1,YI2,	2.34233	1.72076	2.0235	3	-1.02067	0.00458333
A0A1D6HA97	Zm00001d016784	20410	95.06	735.991	736.325	3	736.329	-5.47408	2206.97	C82H148N17O49Ct4	LSNASNNTR	L1dEN3GlcNAc	6	31.25	9.9	6.32	01Y(31F)41Y41M(31M)(21X)61M	16	45.83	58.59	0	130.41	68.49	136.73	N2H3F1S0X1	1	1	8.62	16.7	N,1;	373	371	379	12	BI1,12AI2,BII1,BIII1,CI2,34AI3,YII3,YIII3,ZI1,YI1,YI2,YII3,YIII3,ZI3,YI3,YI1,	Not detected	1.72076	1.78475	2	-0.809627	0.00180161
A0A804MYP5		20410	95.06	735.991	736.659	3	736.656	3.85086	2206.95	C85H144N17O47Ct4	ASWNNQTR	A1dEN5GlcNAc	6	28.57	3.63	5.96	01Y(31F)41Y41M(31M)(21X)61M	16	45.83	40.74	0	129.48	44.37	135.44	N2H3F1S0X1	1	1	9.52	20.13	N,2;	492	488	495	13	BI1,12AI2,BII1,BIII1,CI2,34AI3,ZI1,YI1,YI2,45XII3,YII3,YIII3,ZI3,YI3,YI1,YI2,	2.12133	1.72076	2.0235	3	-0.967315	0.00137397
A0A1D6HA97	Zm00001d016784	20410	95.06	735.991	736.325	3	736.329	-5.47408	2206.97	C82H148N17O49Ct4	LSNASNNTR	L1dEN6GlcNAc	5	25	9.9	3.92	01Y(31F)41Y41M(31M)(21X)61M	16	45.83	58.59	0	130.41	68.49	134.33	N2H3F1S0X1	1	1	8.4	16.62	N,0;	376	371	379	12	BI1,12AI2,BII1,BIII1,CI2,34AI3,YII3,YIII3,ZI1,YI1,YI2,YII3,YIII3,ZI3,YI3,YI1,	Not detected	1.72076	1.78475	2	-0.809627	0.00180161
A0A1D6JRM9	Zm00001d028069	20410	95.06	735.991	736.659	3	736.665	-7.55329	2206.98	C87H148N15O47Ct4	YNATPPTGR	Y1dEN2GlcNAc	6	31.25	4.94	7.19	01Y(31F)41Y41M(31M)(21X)61M	16	45.83	58.59	0	119.81	63.53	127	N2H3F1S0X1	1	1	7.95	19.71	N,2;	157	156	164	12	BI1,12AI2,BII1,BIII1,CI2,34AI3,YII3,YIII3,ZI1,YI1,YI2,YII3,YIII3,ZI3,YI3,YI1,	Not detected	1.72076	1.87491	2	-0.846262	0.0092033
A0A804PBV4	Zm00001d014341	19689	95.15	1056.49	1056.48	2	1056.48	0.434793	2111.96	C80H143N18O44Ct4	LAPANNNSAR	L1dEN6GlcNAc	8	38.89	9.86	10.84	01Y41Y41M(31M)(21X)61M	17	45	48.85	10.93	104.24	58.71	115.08	N2H3F0S0X1	1	1	19.24	59.66	N,2;	105	100	109	9	BI1,34AI3,YI1,02XI2,YI2,BI3,MH,YI1,YI2,	2.97827	Not detected	3.37832	2	-1.66825	0.00832715
A0A804LJQ2		20453	95.26	735.367	735.991	3	735.989	2.46298	2205.95	C81H145N18O49Ct4	TGGNATGNQR	T1dEN4GlcNAc	8	33.33	6.45	5.49	01Y(31F)41Y41M(31M)(21X)61M	21	50	69.14	0	218.41	75.59	223.9	N2H3F1S0X1	1	1	11.45	19.75	N,2;	253	250	259	18	BI1,12AI2,BII1,BIII1,CI2,34AI3,YI2,02XI1,YI1,ZI2,YI2,BI3,23XIII3,45XII3,YII3,YIII3,ZI3,YI3,02XI1,YI1,YI2,	2.19915	2.22677	2.19958	3	-1.14307	1.95783e-08
A0A804LFD3		20453	95.26	735.367	735.991	3	735.991	-0.884893	2205.96	C83H149N16O47S1Ct4	CNATVPTGR	C1dE@CamN2GlcNAc	5	18.75	5.09	2.55	01Y(31F)41Y41M(31M)(21X)61M	22	50	71.53	0	217.53	76.62	220.08	N2H3F1S0X1	1	1	11.81	24.61	N,1;	185	184	192	19	BI1,12AI2,BII1,BIII1,CI2,34AI3,YI2,02XI1,YI1,02XI2,ZI2,YI2,BI3,23XIII3,45XII3,YII3,YIII3,ZI3,YI3,02XI1,YI1,YI2,	2.19915	2.22677	2.11097	3	-1.12364	4.5897e-06
A0A804M7D8		20453	95.26	735.367	736.325	3	736.321	5.53867	2205.95	C87H145N14O48Ct4	SYSVNYSR	S1dEN5GlcNAc	5	21.43	6.98	3.63	01Y(31F)41Y41M(31M)(21X)61M	20	50	69.14	0	216.36	76.12	219.99	N2H3F1S0X1	1	1	10.96	18.67	N,1;	417	413	420	17	BI1,12AI2,BII1,BIII1,CI2,34AI3,YI2,02XI1,YI1,ZI2,YI2,BI3,23XIII3,45XII3,YII3,YIII3,ZI3,YI3,YI1,YI2,	2.189	2.22677	2.02036	3	-1.10123	5.53684e-05
B6TCB4		20453	95.26	735.367	735.991	3	735.985	7.55141	2205.94	C82H145N16O50Ct4	NASDINDAR	N1GlcNAc@dE	5	18.75	8.39	4.14	01Y(31F)41Y41M(31M)(21X)61M	20	50	69.14	0	210.24	77.53	214.38	N2H3F1S0X1	1	1	10.48	18.44	N,0;	160	160	168	17	BI1,12AI2,BII1,BIII1,CI2,34AI3,YI2,02XI1,YI1,ZI2,YI2,BI3,23XIII3,45XII3,YII3,YIII3,ZI3,YI3,YI1,YI2,	2.19915	2.22677	2.11097	3	-1.12364	4.5897e-06
A0A1D6Q8H0	Zm00001d051615	20453	95.26	735.367	735.991	3	735.985	7.55141	2205.94	C82H145N16O50Ct4	ENNISENR	E1dEN3GlcNAc	5	21.43	3.74	3.54	01Y(31F)41Y41M(31M)(21X)61M	20	50	69.14	0	210.24	72.88	213.78	N2H3F1S0X1	1	1	10.35	21.52	N,1;	257	255	262	17	BI1,12AI2,BII1,BIII1,CI2,34AI3,YI2,02XI1,YI1,ZI2,YI2,BI3,23XIII3,45XII3,YII3,YIII3,ZI3,YI3,YI1,YI2,	2.189	2.22677	2.02036	3	-1.10123	5.53684e-05
A0A317YJ33		20453	95.26	735.367	735.991	3	735.985	7.55141	2205.94	C82H145N16O50Ct4	NDNDTLQR	N1dEN3GlcNAc	5	21.43	5.31	2.2	01Y(31F)41Y41M(31M)(21X)61M	20	50	69.14	0	210.24	74.45	212.44	N2H3F1S0X1	1	1	10.11	18.34	N,0;	49	47	54	17	BI1,12AI2,BII1,BIII1,CI2,34AI3,YI2,02XI1,YI1,ZI2,YI2,BI3,23XIII3,45XII3,YII3,YIII3,ZI3,YI3,YI1,YI2,	2.19915	2.22677	2.19958	3	-1.14307	1.95783e-08
B6U646		19733	95.36	763.998	765.336	3	765.333	3.56871	2292.98	C87H154N15O50S1Ct4	DMIGEIDNR	D1dEN8GlcNAc	7	25	10.45	3.77	01Y(31F)41Y41M(31M)(21X)61M	23	50	52.48	0	157.76	62.93	161.53	N2H3F1S0X1	1	1	13.26	15.2	N,0;	395	388	396	18	BI1,12AI2,BII1,BIII1,CI2,34AI3,02XI1,ZI3,ZI1,YI1,BI3,YI2,23XIII3,45XII3,04XII3,12XI3,24XIII3,YII3,YIII3,ZI3,YI3,02XI1,YI1,	2.24565	Not detected	2.54781	2	-1.26107	0.0114988
A0A3L6FQ91		19733	95.36	763.998	765.336	3	765.337	-1.30367	2292.99	C86H154N17O49S1Ct4	GNCTAISSPR	G1dEN2GlcNAcC3Cam	7	22.22	6.66	2.93	01Y(31F)41Y41M(31M)(21X)61M	23	50	52.48	0	151.81	59.14	154.74	N2H3F1S0X1	1	1	12.97	15.29	N,1;	124	123	132	18	BI1,12AI2,BII1,BIII1,CI2,34AI3,02XI1,ZI3,ZI1,YI1,BI3,YI2,23XIII3,45XII3,04XII3,12XI3,24XIII3,YII3,YIII3,ZI3,YI3,02XI1,YI1,	2.24565	Not detected	2.54781	2	-1.26107	0.0114988
A0A1D6NPB6	Zm00001d044600	19733	95.36	763.998	765.336	3	765.337	-1.30367	2292.99	C86H154N17O49S1Ct4	MQNTTSQPR	M1dEN3GlcNAc	7	25	5.26	2.63	01Y(31F)41Y41M(31M)(21X)61M	23	50	52.48	0	151.81	57.74	154.44	N2H3F1S0X1	1	1	12.82	15.09	N,1;	3	1	9	18	BI1,12AI2,BII1,BIII1,CI2,34AI3,02XI1,ZI3,ZI1,YI1,BI3,YI2,23XIII3,45XII3,04XII3,12XI3,24XIII3,YII3,YIII3,ZI3,YI3,02XI1,YI1,	2.24565	Not detected	2.54781	2	-1.26107	0.0114988
A0A3L6FNG1	Zm00001eb124920	19733	95.36	763.998	765.336	3	765.337	-1.30367	2292.99	C86H154N17O49S1Ct4	GLVDTACGNR	G1dEC7CamN9GlcNAc	5	11.11	3.55	0.75	01Y(31F)41Y41M(31M)(21X)61M	23	50	52.48	0	151.81	56.03	152.56	N2H3F1S0X1	1	1	12.54	14.99	N,0;	185	177	186	18	BI1,12AI2,BII1,BIII1,CI2,34AI3,02XI1,ZI3,ZI1,YI1,BI3,YI2,23XIII3,45XII3,04XII3,12XI3,24XIII3,YII3,YIII3,ZI3,YI3,02XI1,YI1,	2.24565	Not detected	2.54781	2	-1.26107	0.0114988
A0A1D6E7X7	Zm00001d003252	20536	95.64	735.99	736.324	3	736.325	-1.54988	2206.96	C83H148N15O50Ct4	SNLSDDGLR	S1dEN2GlcNAc	5	25	8.38	4.5	01Y(31F)41Y41M(31M)(21X)61M	25	41.67	59.69	0	134.19	68.07	138.69	N2H3F1S0X1	1	1	11.42	16.82	N,1;	73	72	80	17	BI1,12AI2,BII1,BIII1,34AI3,YI2,02XI1,YII3,YIII3,ZI1,YI1,YI2,01XI3,01XII3,01XIII3,23XIII3,45XII3,04XII3,12XI3,24XIII3,YII3,YIII3,ZI3,YI3,YI1,	2.00035	1.73728	2.0235	3	-0.941389	0.000556222
A0A1D6GN72	Zm00001d013891	19815	95.74	765.336	765.671	3	765.67	1.30311	2294	C86H153N16O52Ct4	TVAASTDENR	T1dEN9GlcNAc	7	27.78	6.48	4.13	01Y(31F)41Y41M(31M)(21X)61M	19	41.67	31.45	0	87.33	37.93	91.46	N2H3F1S0X1	1	1	9.38	9.43	N,1;	1225	1217	1226	14	BI1,12AI2,BII1,BIII1,34AI3,02XI1,ZI1,YI1,YI2,23XIII3,45XII3,04XII3,12XI3,24XIII3,YII3,YIII3,ZI3,YI3,YI1,	2.14327	Not detected	1.76777	2	-0.96755	0.0365077
A0A317Y2J6	Zm00001d034610	19815	95.74	765.336	765.671	3	765.667	5.62876	2293.99	C88H149N18O49Ct4	NWSSGGTAAGR	N1GlcNAc@dE	6	15	7.86	3.52	01Y(31F)41Y41M(31M)(21X)61M	19	41.67	31.45	0	86.35	39.31	89.87	N2H3F1S0X1	1	1	8.85	12.98	N,0;	13	13	23	14	BI1,12AI2,BII1,BIII1,34AI3,02XI1,ZI1,YI1,YI2,23XIII3,45XII3,04XII3,12XI3,24XIII3,YII3,YIII3,ZI3,YI3,YI1,	1.67162	Not detected	1.76777	2	-0.78215	0.00443242
A0A3L6G2E2		21559	95.76	1211.02	1211.02	2	1211.02	-0.508945	2420.04	C90H163N14O58Ct4	SVGNSTVR	S1dEN4GlcNAc	5	21.43	3.22	2.22	01Y41Y41M(31M21M21M)61M(31M)61M	29	53.13	147.17	2.75	212.52	150.39	214.74	N2H7F0S0	1	1	27.88	76.27	N,1;	1438	1435	1442	3	BI2,BIII3,YI3,YIII3,YI3,YIII3,	1.96981	Not detected	1.98408	2	-0.983273	5.33315e-05
A0A3L6G2E2		21559	95.76	1211.02	1211.02	2	1211.02	-0.508945	2420.04	C90H163N14O58Ct4	SVGNSTVR	S1dEN4GlcNAc	5	21.43	3.22	2.22	01Y41Y41M(31M21M)61M(31M21M)61M	30	53.13	144.42	0	188.5	147.64	190.72	N2H7F0S0	2	2	26.92	74.08	N,1;	1438	1435	1442	0		1.96981	Not detected	1.98408	2	-0.983273	5.33315e-05
A0A3L6G2E2		21559	95.76	1211.02	1211.02	2	1211.02	-0.508945	2420.04	C90H163N14O58Ct4	SVGNSTVR	S1dEN4GlcNAc	5	21.43	3.22	2.22	01Y41Y41M(31M21M)61M(31M)61M21M	30	53.13	144.42	0	188.5	147.64	190.72	N2H7F0S0	2	2	26.92	74.08	N,1;	1438	1435	1442	0		1.96981	Not detected	1.98408	2	-0.983273	5.33315e-05
A0A1D6L369	Zm00001d033902	19902	96.14	911.385	910.72	3	910.72	-0.00381309	2729.14	C107H174N23O54S1Ct4	YYTHANNTCAAGR	Y1dEN7GlcNAcC9Cam	20	75	64	89.2	01Y(31F)41Y41M(31M)(21X)61M	21	41.67	103.2	0	261.72	167.2	350.92	N2H3F1S0X1	1	1	18.27	24.82	N,0;	151	145	157	17	BI1,12AI2,BII1,BIII1,CI2,34AI3,02XI1,YI1,YI2,02XI1,BI3,YII3,YIII3,YI3,YI1,YI2,YII3,YIII3,YI3,02XI1,YI1,	4.84786	6.21517	5.81456	3	-2.49207	0.000337907
A0A1D6L369	Zm00001d033902	19902	96.14	911.385	910.72	3	910.72	-0.00381309	2729.14	C107H174N23O54S1Ct4	YYTHANNTCAAGR	Y1dEN6GlcNAcC9Cam	20	75	64	89.2	01Y(31F)41Y41M(31M)(21X)61M	21	41.67	103.2	0	261.72	167.2	350.92	N2H3F1S0X1	1	1	18.27	24.82	N,0;	150	145	157	17	BI1,12AI2,BII1,BIII1,CI2,34AI3,02XI1,YI1,YI2,02XI1,BI3,YII3,YIII3,YI3,YI1,YI2,YII3,YIII3,YI3,02XI1,YI1,	4.84786	6.21517	5.81456	3	-2.49207	0.000337907
A0A1D6MJW7	Zm00001d039631	21789	96.82	735.988	736.323	3	736.33	-9.6684	2205.97	C90H145N16O44Ct4	HNLSYWR	H1dEN2GlcNAc	6	25	7.26	3.41	01Y(31F)41Y41M(31M)(21X)61M	17	45.83	59.38	0	167.41	66.64	170.82	N2H3F1S0X1	1	1	8.67	16.05	N,1;	8	7	13	14	BI1,12AI2,BII1,BIII1,34AI3,02XI1,ZI1,YI1,YI2,BI3,YII3,YIII3,ZI3,YI3,02XI1,YI1,YI2,	2.19915	2.01528	2.11097	3	-1.0762	3.11022e-05
A0A3L6GDS0		21789	96.82	735.988	736.323	3	736.33	-9.6684	2205.97	C90H145N16O44Ct4	WNWSVQR	W1dEN2GlcNAc	6	25	3.9	2.41	01Y(31F)41Y41M(31M)(21X)61M	17	45.83	59.38	0	167.41	63.28	169.82	N2H3F1S0X1	1	1	8.43	15.46	N,1;	92	91	97	14	BI1,12AI2,BII1,BIII1,34AI3,02XI1,ZI1,YI1,YI2,BI3,YII3,YIII3,ZI3,YI3,02XI1,YI1,YI2,	2.19915	2.01528	2.11097	3	-1.0762	3.11022e-05
B8A2L7		21856	97.12	737.052	736.322	3	736.323	-1.91169	2206.96	C82H148N17O47S1Ct4	RPEMSSNR	R1dEN7GlcNAc	5	21.43	5.43	2.01	01Y(31F)41Y41M(31M)(21X)61M	14	33.33	33.51	0	84.42	38.94	86.43	N2H3F1S0X1	1	1	5.62	7.55	N,0;	73	67	74	11	BI1,12AI2,BII1,BIII1,34AI3,YI2,YI1,15XI2,YI2,YII3,YIII3,YI3,YI1,YI2,	2.12133	Not detected	2.22587	2	-1.12009	0.00197771
A0A1D6DYV2	Zm00001d002262	22026	104.3	1062.82	1062.82	3	1062.82	0.485738	3185.43	C122H222N15O74Ct8	NATPTAAVK	N1GlcNAc@dEK9dE	11	50	18.09	15.01	01Y(31F)41Y41M(31M21Y(41F)31L)(21X)61M21Y(41F)31L	19	29.17	70.76	0	66.83	88.85	81.84	N4H5F3S0X1	1	1	12.96	16.08	N,0;	186	186	194	13	BI1,12AI2,BII1,BIII1,BII2,BIII2,02XI1,YI1,BII3,BIII3,YI2,YI3,02XI1,YII3,YIII3,YII4,YIII4,YI1,YI2,	3.30853	Not detected	2.68654	2	-1.58378	0.0233923
B6TN88	Zm00001d040351	22026	104.3	1062.82	1062.82	3	1062.82	0.485738	3185.43	C122H222N15O74Ct8	NLPNSSIK	N1dEN4GlcNAcK8dE	6	21.43	6.24	1.73	01Y(31F)41Y41M(31M21Y(41F)31L)(21X)61M21Y(41F)31L	19	29.17	70.76	0	66.83	77	68.56	N4H5F3S0X1	1	1	11.54	15.71	N,0;	362	359	366	13	BI1,12AI2,BII1,BIII1,BII2,BIII2,02XI1,YI1,BII3,BIII3,YI2,YI3,02XI1,YII3,YIII3,YII4,YIII4,YI1,YI2,	3.30853	Not detected	2.68654	2	-1.58378	0.0233923
A0A1D6MYP9	Zm00001d041844	23668	106.85	985.085	985.085	3	985.085	-0.17075	2952.24	C111H195N18O70Ct4	TDATANGTTR	T1dEN6GlcNAc	6	22.22	3.41	1.82	01Y(31F)41Y41M(31M21Y31L)(21X)61M21Y41F	17	30	70.96	2.09	90.94	74.37	92.76	N4H4F2S0X1	2	1	11.23	17.84	N,1;	180	175	184	0		5.38433	5.6434	Not detected	2	-2.46307	0.000822515
A0A1D6MYP9	Zm00001d041844	23668	106.85	985.085	985.085	3	985.085	-0.17075	2952.24	C111H195N18O70Ct4	TDATANGTTR	T1dEN6GlcNAc	6	22.22	3.41	1.82	01Y(31F)41Y41M(31M21Y41F)(21X)61M21Y31L	17	30	70.96	2.09	90.94	74.37	92.76	N4H4F2S0X1	2	1	10.74	17.37	N,1;	180	175	184	0		5.38433	5.6434	Not detected	2	-2.46307	0.000822515
C0PNW8	Zm00001d021447	23668	106.85	985.085	985.085	3	985.084	0.680954	2952.24	C115H195N18O65S1Ct4	FACNATAPR	F1dEC3CamN4GlcNAc	7	31.25	8.36	3.92	01Y41Y41M(31M21Y(41F)31L)(21X)61M21Y41F	20	30	62.66	3.79	77.85	71.02	81.77	N4H4F2S0X1	2	2	10.86	15.65	N,0;	34	31	39	0		5.64705	5.6434	Lacking peaks	2	-2.49703	1.54326e-07
C0PNW8	Zm00001d021447	23668	106.85	985.085	985.085	3	985.084	0.680954	2952.24	C115H195N18O65S1Ct4	FACNATAPR	F1dEC3CamN4GlcNAc	7	31.25	8.36	3.92	01Y41Y41M(31M21Y41F)(21X)61M21Y(41F)31L	20	30	62.66	3.79	77.85	71.02	81.77	N4H4F2S0X1	2	2	10	15.04	N,0;	34	31	39	0		5.64705	5.6434	Lacking peaks	2	-2.49703	1.54326e-07
B6SVE1	Zm00001d007073	24269	106.96	774.02	774.352	3	774.354	-3.19654	2320.05	C89H159N16O51Ct4	ALHANVTR	A1dEN5GlcNAc	10	64.29	10.28	20.41	01Y41Y41M(31M)61M(31M)61M21M	24	42.86	78.12	2.18	120.57	88.4	140.98	N2H6F0S0	2	1	8.24	21.06	N,4;	386	382	389	0		7.16874	6.34843	7.85747	3	-2.83287	0.000149232
B6SVE1	Zm00001d007073	24269	106.96	774.02	774.352	3	774.354	-3.19654	2320.05	C89H159N16O51Ct4	ALHANVTR	A1dEN5GlcNAc	10	64.29	10.28	20.41	01Y41Y41M(31M)61M(31M21M)61M	24	42.86	78.12	2.18	120.57	88.4	140.98	N2H6F0S0	2	1	8.24	21.06	N,4;	386	382	389	0		7.16874	6.34843	7.85747	3	-2.83287	0.000149232
B6SVE1	Zm00001d007073	24269	106.96	774.02	774.352	3	774.354	-3.19654	2320.05	C89H159N16O51Ct4	ALHANVTR	A1dEN5GlcNAc	10	64.29	10.28	20.41	01Y41Y41M(31M21M)61M(31M)61M	22	42.86	75.94	0	106.76	86.22	127.17	N2H6F0S0	1	2	8.24	21.47	N,4;	386	382	389	3	BI2,YI3,YI3,	7.16874	6.34843	7.85747	3	-2.83287	0.000149232
A0A1D6FHP3	Zm00001d009090	24269	106.96	774.02	774.352	3	774.354	-3.19654	2320.05	C89H159N16O51Ct4	LHATLGNR	L1dEN7GlcNAc	5	28.57	5.16	3.53	01Y41Y41M(31M)61M(31M)61M21M	24	42.86	78.12	2.18	120.57	83.28	124.1	N2H6F0S0	2	1	7.31	20.51	N,1;	87	81	88	0		7.16874	Not detected	7.5889	2	-2.88339	0.00108286
A0A1D6FHP3	Zm00001d009090	24269	106.96	774.02	774.352	3	774.354	-3.19654	2320.05	C89H159N16O51Ct4	LHATLGNR	L1dEN7GlcNAc	5	28.57	5.16	3.53	01Y41Y41M(31M)61M(31M21M)61M	24	42.86	78.12	2.18	120.57	83.28	124.1	N2H6F0S0	2	1	7.31	20.51	N,1;	87	81	88	0		7.16874	Not detected	7.5889	2	-2.88339	0.00108286
A0A1D6FHP3	Zm00001d009090	24269	106.96	774.02	774.352	3	774.354	-3.19654	2320.05	C89H159N16O51Ct4	LHATLGNR	L1dEN7GlcNAc	5	28.57	5.16	3.53	01Y41Y41M(31M21M)61M(31M)61M	22	42.86	75.94	0	106.76	81.1	110.29	N2H6F0S0	1	2	7.31	20.93	N,1;	87	81	88	3	BI2,YI3,YI3,	7.16874	Not detected	7.5889	2	-2.88339	0.00108286
A0A1D6KJV8	Zm00001d031616	24045	107.88	882.38	882.38	3	882.375	4.90914	2644.11	C99H175N18O59S1Ct4	CVANDSSVR	C1dE@CamN4GlcNAc	6	31.25	7.48	6.06	01Y(31F)41Y41M(31M21Y)(21X)61M21Y	16	34.38	58.43	2.82	76.19	65.91	82.25	N4H3F1S0X1	1	1	5.15	15.96	N,1;	37	34	42	4	YI1,YI2,YI1,YI2,	Not detected	5.49759	3.95304	2	-2.24041	0.0403897
A0A1D6Q1L5	Zm00001d050427	24045	107.88	882.38	882.38	3	882.375	4.90914	2644.11	C99H175N18O59S1Ct4	VNSSTCPSR	V1dEN2GlcNAcC6Cam	5	25	7.48	3.44	01Y(31F)41Y41M(31M21Y)(21X)61M21Y	16	34.38	58.43	2.82	76.19	65.91	79.63	N4H3F1S0X1	1	1	4.89	15.81	N,0;	87	86	94	4	YI1,YI2,YI1,YI2,	5.11082	5.49759	3.95304	3	-2.27912	0.00114787
A0A1D6FHV7	Zm00001d009141	24094	108.01	883.044	882.381	3	882.375	6.29257	2644.11	C99H175N18O59S1Ct4	DSGIQSMNR	D1dEN8GlcNAc	5	18.75	2.04	1.22	01Y41Y41M(31M21Y)(21X)61M21Y41F	17	40.63	62.59	14.9	127.26	64.63	128.48	N4H3F1S0X1	2	2	7.59	25.77	N,1;	107	100	108	0		Not detected	6.76976	5.91339	2	-2.66484	0.00636442
A0A1D6FHV7	Zm00001d009141	24094	108.01	883.044	882.381	3	882.375	6.29257	2644.11	C99H175N18O59S1Ct4	DSGIQSMNR	D1dEN8GlcNAc	5	18.75	2.04	1.22	01Y41Y41M(31M21Y41F)(21X)61M21Y	17	40.63	62.59	14.9	127.26	64.63	128.48	N4H3F1S0X1	2	2	7.59	25.77	N,1;	107	100	108	0		Not detected	6.76976	5.91339	2	-2.66484	0.00636442
A0A1D6K079	Zm00001d028867	24094	108.01	883.044	882.714	3	882.713	1.35423	2645.12	C98H174N19O61Ct4	QAANSSSSTR	Q1dEN4GlcNAc	5	16.67	3.21	1.2	01Y41Y41M(31M21Y)(21X)61M21Y41F	17	43.75	58.51	28.08	125.07	61.72	126.27	N4H3F1S0X1	2	2	9.48	25.01	N,0;	55	52	61	0		4.20349	4.78013	3.54803	3	-2.06254	0.000870742
A0A1D6K079	Zm00001d028867	24094	108.01	883.044	882.714	3	882.713	1.35423	2645.12	C98H174N19O61Ct4	QAANSSSSTR	Q1dEN4GlcNAc	5	16.67	3.21	1.2	01Y41Y41M(31M21Y41F)(21X)61M21Y	17	43.75	58.51	28.08	125.07	61.72	126.27	N4H3F1S0X1	2	2	9.48	25.01	N,0;	55	52	61	0		4.20349	4.78013	3.54803	3	-2.06254	0.000870742
A0A1D6MYP9	Zm00001d041844	24134	108.12	1221.02	1221.52	2	1221.53	-6.21438	2441.05	C91H162N17O56Ct4	TDATANGTTR	T1dEN6GlcNAc	5	16.67	5.6	1.3	01Y(31F)41Y41M(31M21Y)(21X)61M	20	46.43	88.95	4.05	197.24	94.55	198.54	N3H3F1S0X1	2	1	15.59	50.89	N,0;	180	175	184	0		3.08818	1.98576	2.45463	3	-1.32741	0.00913238
A0A1D6MYP9	Zm00001d041844	24134	108.12	1221.02	1221.52	2	1221.53	-6.21438	2441.05	C91H162N17O56Ct4	TDATANGTTR	T1dEN6GlcNAc	5	16.67	5.6	1.3	01Y(31F)41Y41M(31M)(21X)61M21Y	20	46.43	88.95	4.05	197.24	94.55	198.54	N3H3F1S0X1	2	1	16.35	51.16	N,0;	180	175	184	0		3.08818	1.98576	2.45463	3	-1.32741	0.00913238
A0A1D6MYP9	Zm00001d041844	24134	108.12	1221.02	1221.52	2	1221.53	-6.21438	2441.05	C91H162N17O56Ct4	TDATANGTTR	T1dEN6GlcNAc	5	16.67	5.6	1.3	01Y41Y41M(31M21Y41F)(21X)61M	21	39.29	84.9	36.19	146.62	90.5	147.92	N3H3F1S0X1	2	2	22.62	47.45	N,0;	180	175	184	0		3.08818	1.98576	2.45463	3	-1.32741	0.00913238
A0A1D6MYP9	Zm00001d041844	24134	108.12	1221.02	1221.52	2	1221.53	-6.21438	2441.05	C91H162N17O56Ct4	TDATANGTTR	T1dEN6GlcNAc	5	16.67	5.6	1.3	01Y41Y41M(31M)(21X)61M21Y41F	21	39.29	84.9	36.19	146.62	90.5	147.92	N3H3F1S0X1	2	2	22.62	47.45	N,0;	180	175	184	0		3.08818	1.98576	2.45463	3	-1.32741	0.00913238
A0A1D6P809	Zm00001d047241	24369	108.74	938.435	938.44	3	938.437	2.45212	2812.3	C107H195N18O61Ct8	TLSPGNTSNPK	T1dEN6GlcNAcK11dE	14	60	12.79	21.93	01Y41Y41M(31M21Y)(21X)61M21Y41F	24	46.88	79.98	11.08	175.47	92.77	197.4	N4H3F1S0X1	2	1	10.95	31.37	N,2;	216	211	221	0		1.90648	Lacking peaks	2.24919	2	-1.05508	0.0243552
A0A1D6P809	Zm00001d047241	24369	108.74	938.435	938.44	3	938.437	2.45212	2812.3	C107H195N18O61Ct8	TLSPGNTSNPK	T1dEN6GlcNAcK11dE	14	60	12.79	21.93	01Y41Y41M(31M21Y41F)(21X)61M21Y	24	46.88	79.98	11.08	175.47	92.77	197.4	N4H3F1S0X1	2	1	10.69	31.26	N,2;	216	211	221	0		1.90648	Lacking peaks	2.24919	2	-1.05508	0.0243552
A0A3L6G2E2		24959	110.17	964.442	964.771	3	964.771	0.604604	2891.3	C113H196N21O62Ct4	LVDNSSHHLIR	L1dEN4GlcNAc	12	50	21.19	20.98	01Y41Y41M(31M21M21M)61M(31M)61M	32	50	145.09	0	242.44	166.28	263.42	N2H7F0S0	1	2	12.87	36.2	N,2;	225	222	232	3	BI2,BIII3,YI3,YIII3,YI3,YIII3,	Not detected	3.79683	2.82101	2	-1.72636	0.0418694
A0A3L6G2E2		24959	110.17	964.442	964.771	3	964.771	0.604604	2891.3	C113H196N21O62Ct4	LVDNSSHHLIR	L1dEN4GlcNAc	12	50	21.19	20.98	01Y41Y41M(31M21M)61M(31M21M)61M	34	50	147.42	2.33	235.39	168.61	256.37	N2H7F0S0	2	1	12.87	34.69	N,2;	225	222	232	0		Not detected	3.79683	2.82101	2	-1.72636	0.0418694
A0A3L6G2E2		24959	110.17	964.442	964.771	3	964.771	0.604604	2891.3	C113H196N21O62Ct4	LVDNSSHHLIR	L1dEN4GlcNAc	12	50	21.19	20.98	01Y41Y41M(31M21M)61M(31M)61M21M	34	50	147.42	2.33	235.39	168.61	256.37	N2H7F0S0	2	1	12.77	34.66	N,2;	225	222	232	0		Not detected	3.79683	2.82101	2	-1.72636	0.0418694
C0PNW8	Zm00001d021447	23910	110.28	985.084	985.084	3	985.084	-0.434314	2952.24	C115H195N18O65S1Ct4	FACNATAPR	F1dEC3CamN4GlcNAc	8	37.5	12.43	6.16	01Y(31F)41Y41M(31M21Y(41F)31L)(21X)61M21Y	18	32.5	67.57	20.15	118.12	80	124.28	N4H4F2S0X1	2	2	12.57	33.85	N,0;	34	31	39	0		4.59863	Not detected	3.88289	2	-2.08432	0.0119759
C0PNW8	Zm00001d021447	23910	110.28	985.084	985.084	3	985.084	-0.434314	2952.24	C115H195N18O65S1Ct4	FACNATAPR	F1dEC3CamN4GlcNAc	8	37.5	12.43	6.16	01Y(31F)41Y41M(31M21Y)(21X)61M21Y(41F)31L	18	32.5	67.57	20.15	118.12	80	124.28	N4H4F2S0X1	2	2	13.43	34.4	N,0;	34	31	39	0		4.59863	Not detected	3.88289	2	-2.08432	0.0119759
C0PNW8	Zm00001d021447	25227	110.5	1323.07	1323.07	2	1323.07	-1.01606	2644.13	C103H175N18O56S1Ct4	FACNATAPR	F1dEC3CamN4GlcNAc	7	31.25	8.39	3.01	01Y41Y41M(31M21Y)(21X)61M21Y41F	23	43.75	124.47	92	188.22	132.86	191.23	N4H3F1S0X1	2	2	26.8	55.8	N,0;	34	31	39	0		3.23652	2.46276	3.95304	3	-1.68591	0.00673001
C0PNW8	Zm00001d021447	25227	110.5	1323.07	1323.07	2	1323.07	-1.01606	2644.13	C103H175N18O56S1Ct4	FACNATAPR	F1dEC3CamN4GlcNAc	7	31.25	8.39	3.01	01Y41Y41M(31M21Y41F)(21X)61M21Y	23	43.75	124.47	92	188.22	132.86	191.23	N4H3F1S0X1	2	2	26.8	55.8	N,0;	34	31	39	0		3.23652	2.46276	3.95304	3	-1.68591	0.00673001
A0A1D6K079	Zm00001d028867	25317	110.8	882.379	882.715	3	882.713	2.73713	2645.12	C98H174N19O61Ct4	QAANSSSSTR	Q1dEN4GlcNAc	7	27.78	10.74	4.69	01Y(31F)41Y41M(31M21Y)(21X)61M21Y	24	50	54.04	19.65	88.37	64.78	93.06	N4H3F1S0X1	1	1	6.76	21.78	N,0;	55	52	61	5	01XI2,YI2,BI2,YI1,YI2,	4.20349	4.78013	3.54803	3	-2.06254	0.000870742
A0A1D6FHV7	Zm00001d009141	24228	111.21	883.048	882.38	3	882.375	5.32417	2644.11	C99H175N18O59S1Ct4	DSGIQSMNR	D1dEN8GlcNAc	5	25	10.95	3.63	01Y(31F)41Y41M(31M21Y)(21X)61M21Y	16	37.5	71.9	9.37	101.31	82.85	104.94	N4H3F1S0X1	1	1	6.41	22.08	N,0;	107	100	108	6	YI1,YI2,15XII3,BI2,YI1,YI2,	Not detected	6.76976	5.91339	2	-2.66484	0.00636442
A0A1D6MYP9	Zm00001d041844	24279	111.36	1323.07	1323.07	2	1323.07	3.10608	2644.13	C99H175N18O61Ct4	TDATANGTTR	T1dEN6GlcNAc	5	16.67	2.67	0.93	01Y(31F)41Y41M(31M21Y)(21X)61M21Y	24	50	143.12	30.99	152.45	145.79	153.38	N4H3F1S0X1	1	1	17.56	46.51	N,1;	180	175	184	3	YI2,YI1,YI2,	4.7408	6.76976	2.37268	3	-2.21031	0.0461536
A0A804PI28	Zm00001d047570	25541	111.49	898.393	899.07	3	899.069	1.34302	2694.19	C103H181N20O59Ct4	NNVSSNPAVR	N1dEN2GlcNAc	5	22.22	6.12	4.83	01Y(31F)41Y41M(31M21Y)(21X)61M21Y	16	34.38	49.59	10.13	63.38	55.71	68.21	N4H3F1S0X1	1	1	7.88	13.39	N,2;	37	36	45	6	YI1,03XI2,24XI2,YI2,YI1,YI2,	3.25853	Not detected	3.04798	2	-1.65684	0.00238195
A0A1D6Q1L5	Zm00001d050427	24405	111.72	881.373	882.379	3	882.375	4.21743	2644.11	C99H175N18O59S1Ct4	VNSSTCPSR	V1dEN2GlcNAcC6Cam	8	37.5	10.68	6.42	01Y41Y41M(31M21Y)(21X)61M21Y41F	23	40.63	45.76	6.38	104.19	56.44	110.61	N4H3F1S0X1	2	2	8.73	26.96	N,0;	87	86	94	0		5.11082	5.49759	3.95304	3	-2.27912	0.00114787
A0A1D6Q1L5	Zm00001d050427	24405	111.72	881.373	882.379	3	882.375	4.21743	2644.11	C99H175N18O59S1Ct4	VNSSTCPSR	V1dEN2GlcNAcC6Cam	8	37.5	10.68	6.42	01Y41Y41M(31M21Y41F)(21X)61M21Y	24	40.63	45.76	6.38	104.19	56.44	110.61	N4H3F1S0X1	2	2	9.59	27.67	N,0;	87	86	94	1	14XI3,14XIII3,	5.11082	5.49759	3.95304	3	-2.27912	0.00114787
A0A1D6KJV8	Zm00001d031616	24405	111.72	881.373	882.379	3	882.375	4.21743	2644.11	C99H175N18O59S1Ct4	CVANDSSVR	C1dE@CamN4GlcNAc	5	18.75	4.46	1.7	01Y41Y41M(31M21Y)(21X)61M21Y41F	23	40.63	45.76	6.38	104.19	50.22	105.89	N4H3F1S0X1	2	2	8.48	26.9	N,1;	37	34	42	0		Not detected	5.49759	3.95304	2	-2.24041	0.0403897
A0A1D6KJV8	Zm00001d031616	24405	111.72	881.373	882.379	3	882.375	4.21743	2644.11	C99H175N18O59S1Ct4	CVANDSSVR	C1dE@CamN4GlcNAc	5	18.75	4.46	1.7	01Y41Y41M(31M21Y41F)(21X)61M21Y	24	40.63	45.76	6.38	104.19	50.22	105.89	N4H3F1S0X1	2	2	9.33	27.61	N,1;	37	34	42	1	14XI3,14XIII3,	Not detected	5.49759	3.95304	2	-2.24041	0.0403897
A0A1D6MYP9	Zm00001d041844	24416	111.76	882.379	882.379	3	882.381	-2.98498	2644.13	C99H175N18O61Ct4	TDATANGTTR	T1dEN6GlcNAc	11	50	16.5	13.88	01Y41Y41M(31M21Y)(21X)61M21Y41F	22	46.88	82.16	47.69	169.14	98.66	183.02	N4H3F1S0X1	2	2	12.42	30.7	N,1;	180	175	184	0		4.7408	6.76976	5.48037	3	-2.50173	0.0014112
A0A1D6MYP9	Zm00001d041844	24416	111.76	882.379	882.379	3	882.381	-2.98498	2644.13	C99H175N18O61Ct4	TDATANGTTR	T1dEN6GlcNAc	11	50	16.5	13.88	01Y41Y41M(31M21Y41F)(21X)61M21Y	24	46.88	82.16	47.69	169.14	98.66	183.02	N4H3F1S0X1	2	2	13.62	31.55	N,1;	180	175	184	1	14XI3,14XIII3,	4.7408	6.76976	5.48037	3	-2.50173	0.0014112
Q1EPX7		26944	118.26	951.086	952.42	3	952.419	0.570033	2854.24	C112H193N16O65Ct4	SVINGTYR	S1dEN4GlcNAc	7	35.71	11.34	6.36	01Y(31F)41Y41M(31M21Y31L)(21X)61M21Y41F	22	35	43.46	5.31	89.54	54.8	95.9	N4H4F2S0X1	2	2	7.14	11.86	N,0;	436	433	440	1	23XIII3,	Not detected	2.67708	2.87214	2	-1.47228	0.00300692
Q1EPX7		26944	118.26	951.086	952.42	3	952.419	0.570033	2854.24	C112H193N16O65Ct4	SVINGTYR	S1dEN4GlcNAc	7	35.71	11.34	6.36	01Y(31F)41Y41M(31M21Y41F)(21X)61M21Y31L	21	35	43.46	5.31	89.54	54.8	95.9	N4H4F2S0X1	2	2	6.97	11.47	N,0;	436	433	440	0		Not detected	2.67708	2.87214	2	-1.47228	0.00300692
Q1EPX7		27986	118.27	1274.07	1274.07	2	1274.07	-0.608446	2546.13	C100H173N16O56Ct4	SVINGTYR	S1dEN4GlcNAc	6	28.57	6.25	2.49	01Y(31F)41Y41M(31M21Y)(21X)61M21Y	23	53.13	108.23	43.11	147.86	114.48	150.35	N4H3F1S0X1	1	2	15.37	48.2	N,0;	436	433	440	4	YI2,BI3,YI1,YI2,	2.46958	Not detected	2.0326	2	-1.17062	0.0291703
Q1EPX7		27067	118.55	1274.07	1274.07	2	1274.07	0.828723	2546.13	C100H173N16O56Ct4	SVINGTYR	S1dEN4GlcNAc	6	28.57	5.98	2.34	01Y41Y41M(31M21Y)(21X)61M21Y41F	25	46.88	117.62	2.96	224.72	123.6	227.06	N4H3F1S0X1	2	1	19.25	52.07	N,0;	436	433	440	0		2.46958	Not detected	2.0326	2	-1.17062	0.0291703
Q1EPX7		27067	118.55	1274.07	1274.07	2	1274.07	0.828723	2546.13	C100H173N16O56Ct4	SVINGTYR	S1dEN4GlcNAc	6	28.57	5.98	2.34	01Y41Y41M(31M21Y41F)(21X)61M21Y	25	46.88	117.62	2.96	224.72	123.6	227.06	N4H3F1S0X1	2	1	19.25	52.07	N,0;	436	433	440	0		2.46958	Not detected	2.0326	2	-1.17062	0.0291703
Q1EPX7		27152	118.73	1172.53	1172.53	2	1172.53	0.186356	2343.05	C92H160N15O51Ct4	SVINGTYR	S1dEN4GlcNAc	8	50	13.29	8.11	01Y(31F)41Y41M(31M21Y)(21X)61M	21	50	94.2	4.44	220.52	107.49	228.63	N3H3F1S0X1	2	1	14.24	46.31	N,0;	436	433	440	0		1.75993	1.93367	Lacking peaks	2	-0.885029	0.0103607
A0A3L6ENR5	Zm00001d014505	27543	119.61	1059.48	1059.48	3	1059.47	6.49955	3175.41	C136H208N23O60Ct4	SFPLWNFSFDTRPQ	S1dEN6GlcNAc	5	15.38	8.51	2.13	01Y(31F)41Y41M(31M)(21X)61M21Y	14	39.29	29.38	16.22	95.76	37.89	97.89	N3H3F1S0X1	2	2	9.23	17.04	N,0;	121	116	129	0
A0A1D6H508	Zm00001d016008	30213	123.97	1099.99	1100.49	2	1100.49	-1.44044	2198.97	C85H148N15O48Ct4	ISNQSTYR	I1dEN3GlcNAc	6	21.43	3.67	3.37	01Y(31F)41Y41M(31M)(21X)61M	18	41.67	47.56	0	121.05	51.23	124.42	N2H3F1S0X1	1	1	8.01	33.83	N,1;	136	134	141	15	BI1,12AI2,BII1,BIII1,34AI3,02XI1,YI1,YI2,BI3,YII3,YIII3,YI3,MH,02XI1,34XI1,ZI1,YI1,YI2,	2.54468	Not detected	1.96333	2	-1.17249	0.0497548
A0A804QER6		30213	123.97	1099.99	1100.49	2	1100.5	-6.52268	2198.98	C84H148N17O47Ct4	AQNHTELR	A1dEN3GlcNAc	6	21.43	5.22	1.72	01Y(31F)41Y41M(31M)(21X)61M	17	41.67	45.34	0	116.83	50.56	118.55	N2H3F1S0X1	1	1	7.44	33.51	N,0;	786	784	791	14	BI1,12AI2,BII1,BIII1,34AI3,02XI1,YI1,YI2,BI3,YII3,YIII3,YI3,MH,02XI1,ZI1,YI1,YI2,	2.54468	2.32551	Not detected	2	-1.28398	0.00578051
A0A804MFG5	Zm00001eb081460	30213	123.97	1099.99	1100.49	2	1100.5	-6.52268	2198.98	C84H148N17O47Ct4	LHPASSSNR	L1dEN8GlcNAc	5	12.5	3.5	0.83	01Y(31F)41Y41M(31M)(21X)61M	17	41.67	45.34	0	116.83	48.84	117.66	N2H3F1S0X1	1	1	7.32	33.5	N,0;	33	26	34	14	BI1,12AI2,BII1,BIII1,34AI3,02XI1,YI1,YI2,BI3,YII3,YIII3,YI3,MH,02XI1,ZI1,YI1,YI2,	2.54468	2.32551	Not detected	2	-1.28398	0.00578051
K7V1J9	Zm00001d011842	29728	124.53	1100.49	1100.49	2	1100.49	0.556186	2198.97	C85H148N15O48Ct4	SSNFSGTLR	S1dEN3GlcNAc	14	62.5	16.73	17.5	01Y(31F)41Y41M(31M)(21X)61M	22	41.67	50.23	0	140.63	66.96	158.13	N2H3F1S0X1	1	1	9.95	37.43	N,1;	264	262	270	17	BI1,12AI2,BII1,BIII1,34AI3,02XI1,YI1,YI2,BI3,15XII3,04XII3,12XI3,24XIII3,YII3,YIII3,YI3,MH,02XI1,34XI1,ZI1,YI1,YI2,	2.54468	2.32551	2.27657	3	-1.25233	7.4129e-05
A0A1D6E4N9	Zm00001d002830	29728	124.53	1100.49	1100.49	2	1100.49	5.07056	2198.96	C87H144N17O45Ct4	TPGNDTPAWR	T1dEN4GlcNAc	6	22.22	10.48	3.79	01Y41Y41M(31M)(21X)61M	19	50	48.05	19.54	139.07	58.53	142.86	N2H3F0S0X1	1	1	7.49	32.45	N,0;	271	268	277	10	BI1,34AI3,YI1,YI2,BI3,MH,34XI1,ZI1,YI1,YI2,	2.54468	2.32551	2.80713	3	-1.35564	0.000361967
B6TYA2		29728	124.53	1100.49	1100.49	2	1100.49	0.556186	2198.97	C85H148N15O48Ct4	ATTDPPPNR	A1dEN8GlcNAc	7	18.75	4.74	1.65	01Y(31F)41Y41M(31M)(21X)61M	22	41.67	50.23	0	140.63	54.97	142.28	N2H3F1S0X1	1	1	8.37	36.39	N,0;	244	237	245	17	BI1,12AI2,BII1,BIII1,34AI3,02XI1,YI1,YI2,BI3,15XII3,04XII3,12XI3,24XIII3,YII3,YIII3,YI3,MH,02XI1,34XI1,ZI1,YI1,YI2,	2.54468	Not detected	2.27657	2	-1.26941	0.00891074
A0A1D6I2J9	Zm00001d020171	29728	124.53	1100.49	1100.49	2	1100.49	0.556186	2198.97	C85H148N15O48Ct4	ISSTNFSGR	I1dEN5GlcNAc	6	12.5	3.31	0.87	01Y(31F)41Y41M(31M)(21X)61M	22	41.67	50.23	0	140.63	53.54	141.5	N2H3F1S0X1	1	1	8.87	36.6	N,0;	264	260	268	17	BI1,12AI2,BII1,BIII1,34AI3,02XI1,YI1,YI2,BI3,15XII3,04XII3,12XI3,24XIII3,YII3,YIII3,YI3,MH,02XI1,34XI1,ZI1,YI1,YI2,	2.54468	Lacking peaks	2.27657	2	-1.26941	0.00891074
A0A1D6E4G3	Zm00001d002811	29728	124.53	1100.49	1100.49	2	1100.5	-4.52607	2198.98	C84H148N17O47Ct4	HLPTNSSGR	H1dEN5GlcNAc	5	18.75	3.31	2.07	01Y(31F)41Y41M(31M)(21X)61M	22	41.67	50.23	0	136.89	53.54	138.96	N2H3F1S0X1	1	1	9.06	38.76	N,1;	181	177	185	17	BI1,12AI2,BII1,BIII1,34AI3,02XI1,YI1,YI2,BI3,15XII3,04XII3,12XI3,24XIII3,YII3,YIII3,YI3,MH,02XI1,34XI1,ZI1,YI1,YI2,	2.54468	Not detected	2.61248	2	-1.36658	0.000460817
A0A804UFU1		29728	124.53	1100.49	1100.49	2	1100.5	-4.52607	2198.98	C84H148N17O47Ct4	DLNLSDANPR	D1dEN3GlcNAc	5	11.11	3.03	0.81	01Y41Y41M(31M)(21X)61M	21	50	50.23	19.64	136.89	53.26	137.7	N2H3F0S0X1	1	1	8.77	34.86	N,0;	67	65	74	11	BI1,34AI3,YI1,YI2,BI3,15XII3,MH,34XI1,ZI1,YI1,YI2,	2.54468	2.32551	2.61248	3	-1.31859	6.61973e-05
A0A804P4T7	Zm00001d053928	32566	127.98	872.421	871.759	3	871.754	5.17347	2612.25	C107H183N16O51Ct8	IDINWTEVFGK	I1dEN4GlcNAcK11dE	6	25	2.64	5.93	01Y(31F)41Y41M(31M)(21X)61M	19	37.5	94.38	0	234.71	97.02	240.64	N2H3F1S0X1	1	1	6.9	26.99	N,2;	51	48	58	15	BI1,12AI2,BII1,BIII1,CI2,34AI3,YI2,02XI1,YII3,YIII3,YI3,03XI1,MH,YI1,YI2,YII3,YIII3,YI3,YI1,	6.12089	6.22482	2.90522	3	-2.34586	0.0199861
A0A1D6MWY3	Zm00001d041574	32566	127.98	872.421	872.092	3	872.093	-1.45305	2613.27	C103H186N17O53Ct8	LTGAINSSFGDLK	L1dEN6GlcNAcK13dE	5	12.5	4.05	1.81	01Y(31F)41Y41M(31M)(21X)61M	17	37.5	77.97	0	196.03	82.02	197.84	N2H3F1S0X1	1	1	6.55	20.1	N,1;	257	252	264	13	BI1,12AI2,BII1,BIII1,CI2,34AI3,YI2,02XI1,YII3,YIII3,YI3,YI1,YI2,YII3,YIII3,YI3,YI1,	5.2615	6.43242	4.38613	3	-2.42224	0.00181976
A0A1D6QGA0	Zm00001d052323	33051	129.13	988.799	989.134	3	989.134	0.0840461	2964.39	C117H207N22O62Ct4	LTGAVPAAVANSTR	L1dEN11GlcNAc	15	53.85	34.7	40.09	01Y41Y41M(31M21Y)(21X)61M21Y41F	26	46.88	67.92	22.82	193.74	102.62	233.83	N4H3F1S0X1	2	2	11.8	30.44	N,3;	193	183	196	1	45XII3,	2.71886	3.76808	3.07859	3	-1.67288	0.00206819
A0A1D6QGA0	Zm00001d052323	33051	129.13	988.799	989.134	3	989.134	0.0840461	2964.39	C117H207N22O62Ct4	LTGAVPAAVANSTR	L1dEN11GlcNAc	15	53.85	34.7	40.09	01Y41Y41M(31M21Y41F)(21X)61M21Y	25	46.88	67.92	22.82	193.74	102.62	233.83	N4H3F1S0X1	2	2	11.34	29.86	N,3;	193	183	196	0		2.71886	3.76808	3.07859	3	-1.67288	0.00206819
A0A1D6QGA0	Zm00001d052323	33051	129.13	988.799	989.134	3	989.134	0.0840461	2964.39	C117H207N22O62Ct4	LTGAVPAAVANSTR	L1dEN11GlcNAc	15	53.85	34.7	40.09	01Y(31F)41Y41M(31M21Y)(21X)61M21Y	25	46.88	77.47	9.55	130.02	112.17	170.11	N4H3F1S0X1	1	1	8.8	24.38	N,3;	193	183	196	3	YI1,YI2,YI1,	2.68402	3.76808	3.5711	3	-1.74031	0.00216692
A0A317Y2M9	Zm00001d029534	34001	134.04	1091.48	1090.81	3	1090.81	1.55297	3269.42	C125H222N15O77Ct8	FIESIANNSK	F1dEN7GlcNAcK10dE	14	72.22	23.88	41.63	01Y41Y41M(31M21M21M31G)61M(31M21M)61M21M	41	43.18	113.75	0	167.59	137.63	209.22	N2H10F0S0	1	1	9.7	29.46	N,4;	379	373	382	28	03AI3,14AIII3,01AI2,01AII2,01AIII2,BI1,BII1,BIII1,BI2,BII2,BIII2,BIII3,12AIII4,01AI2,01AII2,01AIII2,BI2,BII2,BIII2,BIII4,45AI3,BIII3,YI2,BIII4,02XI1,ZI1,YI1,02XI2,BI3,ZI2,YI3,YI2,YI3,YIII3,02XI1,YIII4,YI1,YI4,YII4,YIII5,YI2,	Not detected	2.99258	2.47442	2	-1.45075	0.0216153
A0A1D6H9D0	Zm00001d016634	34001	134.04	1091.48	1090.81	3	1090.81	6.21651	3269.4	C121H222N15O80Ct8	SGETIISNSSK	S1dEN8GlcNAcK11dE	5	20	6.28	1.83	01Y41Y41M(31M21M21M31G)61M(31M21M)61M21M	38	40.91	95.45	0	121.55	101.73	123.38	N2H10F0S0	1	1	7.46	27.85	N,0;	177	170	180	25	03AI3,14AIII3,01AI2,01AII2,01AIII2,BI1,BII1,BIII1,BI2,BII2,BIII2,BIII3,12AIII4,01AI2,01AII2,01AIII2,BI2,BII2,BIII2,BIII4,45AI3,BIII3,YI2,BIII4,02XI1,ZI1,YI1,02XI2,BI3,YI2,YI3,YIII3,YIII4,YI1,YI4,YII4,YIII5,YI2,	Not detected	2.99258	2.47442	2	-1.45075	0.0216153
A0A317Y3S6		34054	134.17	871.424	872.093	3	872.091	2.32595	2613.26	C102H186N19O50S1Ct8	ALQELIPHCNK	A1dEC9CamN10GlcNAcK11dE	5	20	8.98	3.97	01Y(31F)41Y41M(31M)(21X)61M	17	37.5	46.99	0	127.37	55.97	131.34	N2H3F1S0X1	1	1	5.04	15.56	N,1;	364	355	365	14	BI1,12AI2,BII1,BIII1,34AI3,13AI2,03AI3,14AI2,YI2,YII3,YIII3,BI3,YI3,MH,YI1,YI2,YI3,	Not detected	2.69005	2.68925	2	-1.42742	5.60883e-08
A0A1D6G7S3	Zm00001d012251	36239	136.97	1002.15	1002.48	3	1002.48	0.415215	3004.44	C122H211N20O59Ct8	NTSNDTYVLADFILK	N1dEN4GlcNAcK15dE	7	25	15.69	6.49	01Y(31F)41Y41M(31M)(21X)61M	25	50	94.17	0	270.94	109.86	277.43	N2H3F1S0X1	1	1	6.01	17.3	N,0;	127	124	138	19	BI1,12AI2,BII1,BIII1,CI2,34AI3,13AI2,03AI3,15AI2,YI2,BI3,YII3,YIII3,YI3,02XI1,ZI1,YI1,ZI2,YI2,01XI3,01XII3,01XIII3,YII3,YIII3,YI3,	3.14178	1.91357	1.99817	3	-1.23338	0.0269888
A0A804QX25		36239	136.97	1002.15	1002.48	3	1002.48	7.67823	3004.42	C117H211N22O59S1Ct8	NTTVNGMHIDELIEK	N1GlcNAc@dEK15dE	5	17.86	19.34	7.9	01Y(31F)41Y41M(31M)(21X)61M	23	50	87.54	0	224.01	106.88	231.91	N2H3F1S0X1	1	1	5.61	8.79	N,0;	543	543	557	17	BI1,12AI2,BII1,BIII1,CI2,34AI3,13AI2,03AI3,15AI2,YI2,BI3,YII3,YIII3,YI3,ZI1,YI1,ZI2,YI2,01XI3,01XII3,01XIII3,YII3,YIII3,	Not detected	1.7658	1.99817	2	-0.912255	0.0169132
A0A3L6DT19		36390	137.38	1002.48	1002.48	3	1002.48	3.73708	3004.41	C120H207N22O59Ct8	NANTSLDYVFQSQVK	N1dEN3GlcNAcK15dE	5	17.86	12.25	4.08	01Y(31F)41Y41M(31M)(21X)61M	30	50	103.49	0	367.28	115.74	371.36	N2H3F1S0X1	1	1	7.84	17.66	N,1;	161	159	173	24	BI1,12AI2,BII1,BIII1,CI2,34AI3,13AI2,03AI3,15AI2,YI1,YI2,BI3,23XIII3,YII3,YIII3,YI3,02XI1,34XI1,ZI1,YI1,34XI2,ZI2,YI2,01XI3,01XII3,01XIII3,23XIII3,YII3,YIII3,YI3,	3.70837	1.87702	3.05207	3	-1.52564	0.0247184
A0A804PBV4	Zm00001d014341	38057	141.34	1135.86	1135.18	3	1135.19	-5.17845	3402.54	C140H225N30O64Ct4	LYNFSGTNRPDPTLNSGYR	L1dEN3GlcNAc	11	30.56	24.7	16.82	01Y(31F)41Y41M(31M)(21X)61M	22	41.67	98.99	0	244.93	123.69	261.75	N2H3F1S0X1	1	1	8.33	39.55	N,1;	218	216	234	18	BI1,12AI2,BII1,BIII1,34AI3,13AI2,03AI3,14AI2,02XI1,BI3,YI2,YII3,YIII3,YI3,MH,02XI1,ZI1,YI1,YI2,YII3,YIII3,YI3,	1.98489	4.36777	2.75283	3	-1.60177	0.0441977
A0A1D6ITY6	Zm00001d023531	38146	141.56	1251.06	1251.06	2	1251.06	-4.58252	2500.11	C100H171N20O51S1	VVNLCAESGVESR	V1dEN3GlcNAcC5Cam	7	20.83	8.21	4.89	01Y41Y41M(31M)(21X)61M	21	55	67.5	34.33	291.8	75.71	296.69	N2H3F0S0X1	1	1	10.76	49.98	N,1;	315	313	325	13	BI1,34AI3,BI3,ZI1,YI1,02XI2,ZI2,YI2,MH,34XI1,ZI1,YI1,YI2,	1.67701	1.5629	1.65311	3	-0.705762	5.40546e-05
A0A804NRU7		38177	141.63	1253.57	1253.06	2	1253.08	-9.65454	2504.14	C105H171N18O46S1Ct4	VFFHVNLSCPSL	V1dEN6GlcNAcC9Cam	5	13.64	0.14	2.77	01Y41Y41M(31M)(21X)61M	22	65	81.93	48.37	287.09	82.07	289.86	N2H3F0S0X1	1	1	10.41	49.67	N,2;	196	191	202	13	BI1,34AI3,BI3,ZI1,YI1,ZI2,YI2,ZII3,ZIII3,MH,34XI1,ZI1,YI1,YI2,	1.67701	1.4155	1.57145	3	-0.636594	0.00187019
A0A1D6EXP7	Zm00001d006549	37751	143.23	1003.49	1002.48	3	1002.47	6.28998	3004.41	C119H207N24O56S1Ct8	VTANANQSMVWDHLK	V1dEN6GlcNAcK15dE	5	17.86	13.5	4.84	01Y(31F)41Y41M(31M)(21X)61M	26	54.17	79	0	241.22	92.5	246.06	N2H3F1S0X1	1	1	5.7	10.78	N,0;	342	337	351	19	BI1,12AI2,BII1,BIII1,CII1,CIII1,CI2,34AI3,13AI2,03AI3,15AI2,YI2,BI3,YII3,YIII3,34XI1,ZI1,YI1,34XI2,YI2,01XI3,01XII3,01XIII3,YII3,YIII3,YI3,	2.68321	2.41292	2.8513	3	-1.40553	0.000207299
A0A1D6ITY6	Zm00001d023531	38219	144.38	1326.1	1326.1	2	1326.1	-0.293354	2650.18	C102H181N20O55S1Ct4	VVNLCAESGVESR	V1dEN3GlcNAcC5Cam	6	16.67	5.99	3.33	01Y(31F)41Y41M(31M)(21X)61M	16	37.5	49.87	0	123.37	55.86	126.7	N2H3F1S0X1	1	1	9.56	40.01	N,1;	315	313	325	13	BI1,12AI2,BII1,BIII1,34AI3,02XI1,BI3,YI1,YI2,YII3,YIII3,YI3,MH,02XI1,YI1,YI2,	2.67245	2.8801	2.65087	3	-1.45126	1.86878e-05
A0A1D6EB00	Zm00001d003706	38219	144.38	1326.1	1326.1	2	1326.1	-6.99795	2650.2	C102H181N20O57Ct4	SNIAIEDTNSTVR	S1dEN9GlcNAc	8	16.67	4.71	2.91	01Y(31F)41Y41M(31M)(21X)61M	16	37.5	49.87	0	121.34	54.58	124.25	N2H3F1S0X1	1	1	8.89	39.03	N,1;	96	88	100	13	BI1,12AI2,BII1,BIII1,34AI3,02XI1,BI3,YI1,YI2,YII3,YIII3,YI3,MH,02XI1,YI1,YI2,	2.67245	2.8801	2.65087	3	-1.45126	1.86878e-05
A0A804NRU7		38219	144.38	1326.1	1326.1	2	1326.11	-7.58387	2650.2	C111H181N18O50S1Ct4	VFFHVNLSCPSL	V1dEN6GlcNAcC9Cam	6	13.64	0.66	1.56	01Y(31F)41Y41M(31M)(21X)61M	16	37.5	49.87	0	120.92	50.53	122.48	N2H3F1S0X1	1	1	9.18	39.34	N,1;	196	191	202	13	BI1,12AI2,BII1,BIII1,34AI3,02XI1,BI3,YI1,YI2,YII3,YIII3,YI3,MH,02XI1,YI1,YI2,	2.67245	Not detected	2.65087	2	-1.41232	4.21551e-05
A0A1D6H658	Zm00001d016185	39355	144.56	1381.65	1381.65	2	1381.65	1.44034	2761.29	C110H190N19O55Ct8	VYNDTNISAGFAAK	V1dEN3GlcNAcK14dE	29	103.85	60.57	150.93	01Y(31F)41Y41M(31M)(21X)61M	15	37.5	46.33	0	95.12	106.9	246.05	N2H3F1S0X1	1	1	15.49	38.89	N,3;	208	206	219	12	BI1,12AI2,BII1,BIII1,34AI3,BI3,02XI1,YI1,YI2,YII3,YIII3,YI3,MH,02XI1,YI1,	1.94439	1.87084	1.60415	3	-0.853165	0.00145581
A0A1D6GZL9	Zm00001d015151	39355	144.56	1381.65	1381.65	2	1381.65	1.44034	2761.29	C110H190N19O55Ct8	TVPASSGFNYTAQK	T1dEN9GlcNAcK14dE	6	15.38	12.89	3.84	01Y(31F)41Y41M(31M)(21X)61M	15	37.5	46.33	0	95.12	59.22	98.96	N2H3F1S0X1	1	1	9.85	33.92	N,0;	59	51	64	12	BI1,12AI2,BII1,BIII1,34AI3,BI3,02XI1,YI1,YI2,YII3,YIII3,YI3,MH,02XI1,YI1,	1.94439	1.87084	Lacking peaks	2	-0.931771	0.00163752
A0A3L6FYC7		38770	145.69	1251.06	1251.06	2	1251.06	2.21495	2500.1	C102H167N22O48S1	AWNGTCGNLSIAR	A1dEN3GlcNAcC6Cam	8	25	12.75	8.59	01Y41Y41M(31M)(21X)61M	23	55	70.62	36.99	287.15	83.37	295.74	N2H3F0S0X1	1	1	11.52	51.54	N,0;	2511	2509	2521	12	BI1,34AI3,BI3,ZI1,YI1,02XI2,ZI2,YI2,MH,ZI1,YI1,YI2,	1.32941	1.5629	1.66235	3	-0.602381	0.00628875
A0A3L6FYC7		38770	145.69	1251.06	1251.06	2	1251.06	2.21495	2500.1	C102H167N22O48S1	AWNGTCGNLSIAR	A1dEC6CamN8GlcNAc	8	25	12.75	8.59	01Y41Y41M(31M)(21X)61M	23	55	70.62	36.99	287.15	83.37	295.74	N2H3F0S0X1	1	1	11.78	51.67	N,0;	2516	2509	2521	12	BI1,34AI3,BI3,ZI1,YI1,02XI2,ZI2,YI2,MH,ZI1,YI1,YI2,	1.32941	1.5629	1.66235	3	-0.602381	0.00628875
A0A1D6H658	Zm00001d016185	40251	150.09	1381.64	1381.64	2	1381.65	-6.24621	2761.29	C110H190N19O55Ct8	VYNDTNISAGFAAK	V1dEN6GlcNAcK14dE	27	96.15	59.06	130.4	01Y(31F)41Y41M(31M)(21X)61M	15	37.5	38.93	0	93.6	97.99	224	N2H3F1S0X1	1	1	12.69	35.31	N,0;	211	206	219	12	BI1,12AI2,BII1,BIII1,34AI3,BI3,02XI1,YI1,YI2,YII3,YIII3,YI3,MH,02XI1,YI1,	1.94439	1.87084	1.60415	3	-0.853165	0.00145581
A0A1D6JY79	Zm00001d028639	40251	150.09	1381.64	1381.64	2	1381.65	-6.24621	2761.29	C110H190N19O55Ct8	VQNFTTLYDNQK	V1dEN3GlcNAcK12dE	6	18.18	3.51	5.19	01Y(31F)41Y41M(31M)(21X)61M	15	37.5	38.93	0	93.6	42.44	98.79	N2H3F1S0X1	1	1	7.93	31.64	N,1;	294	292	303	12	BI1,12AI2,BII1,BIII1,34AI3,BI3,02XI1,YI1,YI2,YII3,YIII3,YI3,MH,02XI1,YI1,	1.94439	1.87084	Lacking peaks	2	-0.931771	0.00163752
A0A3L6DDJ7		40251	150.09	1381.64	1381.64	2	1381.65	-4.77334	2761.29	C105H190N21O57Ct8	QAGSVPSGNEVPSNK	Q1dEN14GlcNAcK15dE	8	17.86	2.13	3.65	01Y(31F)41Y41M(31M)(21X)61M	15	37.5	38.93	0	93.87	41.06	97.52	N2H3F1S0X1	1	1	7.74	31.05	N,1;	1876	1863	1877	12	BI1,12AI2,BII1,BIII1,34AI3,BI3,02XI1,YI1,YI2,YII3,YIII3,YI3,MH,02XI1,YI1,	1.94439	1.87084	Not detected	2	-0.931771	0.00163752
A0A317YJ84		44931	162.87	1111.01	1111.51	2	1111.51	-2.44179	2221.01	C92H154N15O47	NTTLFSGVR	N1GlcNAc@dE	8	18.75	4.07	2.88	01Y(31F)41Y41M(31M)(21X)61M	23	41.67	47.6	0	202.22	51.67	205.1	N2H3F1S0X1	1	1	7.42	39.36	N,0;	183	183	191	20	BI1,12AI2,BII1,BIII1,34AI3,13AI2,03AI3,14AI2,15AI2,02XI1,YI1,YI2,BI3,YII3,YIII3,YI3,MH,02XI1,34XI1,ZI1,YI1,34XI2,YI2,	2.47784	Not detected	2.70397	2	-1.37346	0.00501305
A0A804RQA5	Zm00001eb440410	44931	162.87	1111.01	1111.51	2	1111.51	-2.44179	2221.01	C92H154N15O47	YINLSTGAR	Y1dEN3GlcNAc	8	18.75	5.42	2.11	01Y(31F)41Y41M(31M)(21X)61M	23	41.67	47.6	0	202.22	53.02	204.33	N2H3F1S0X1	1	1	7.49	39.39	N,0;	155	153	161	20	BI1,12AI2,BII1,BIII1,34AI3,13AI2,03AI3,14AI2,15AI2,02XI1,YI1,YI2,BI3,YII3,YIII3,YI3,MH,02XI1,34XI1,ZI1,YI1,34XI2,YI2,	2.47784	Not detected	2.70397	2	-1.37346	0.00501305
A0A3L6G5Q5	Zm00001d023617	44931	162.87	1111.01	1112.01	2	1112	4.408	2222	C92H153N14O48	SNETYLLR	S1dEN2GlcNAc	7	28.57	5.69	3.87	01Y(31F)41Y41M(31M)(21X)61M	21	41.67	41.54	0	157.46	47.23	161.33	N2H3F1S0X1	1	1	5.22	25.47	N,0;	284	283	290	18	BI1,12AI2,BII1,BIII1,34AI3,13AI2,03AI3,14AI2,15AI2,02XI1,YI1,YI2,BI3,YII3,YIII3,YI3,MH,34XI1,ZI1,YI1,YI2,	2.13819	Not detected	2.39124	2	-1.17933	0.00986074
A0A3L6DZZ9	Zm00001d022390	45036	164.02	1113.52	1113.52	2	1113.52	-0.456731	2225.03	C88H154N15O47Ct4	SLNFSGTLR	S1dEN3GlcNAc	17	93.75	23.78	71.16	01Y(31F)41Y41M(31M)(21X)61M	22	54.17	68.99	0	268.76	92.77	339.92	N2H3F1S0X1	1	1	9.75	38.01	N,8;	268	266	274	18	BI1,12AI2,BII1,BIII1,34AI3,02XI1,YI1,ZI2,YI2,BI3,ZII3,ZIII3,YII3,YIII3,YI3,MH,02XI1,34XI1,ZI1,YI1,34XI2,YI2,	2.62021	Not detected	2.7454	2	-1.42374	0.00138079
A0A1D6PM54	Zm00001d048541	45036	164.02	1113.52	1113.52	2	1113.52	-0.456731	2225.03	C88H154N15O47Ct4	VTYLNQTR	V1dEN5GlcNAc	6	28.57	3.33	7.7	01Y(31F)41Y41M(31M)(21X)61M	22	54.17	68.99	0	268.76	72.32	276.46	N2H3F1S0X1	1	1	8.14	37.27	N,2;	164	160	167	18	BI1,12AI2,BII1,BIII1,34AI3,02XI1,YI1,ZI2,YI2,BI3,ZII3,ZIII3,YII3,YIII3,YI3,MH,02XI1,34XI1,ZI1,YI1,34XI2,YI2,	2.62021	Not detected	2.7454	2	-1.42374	0.00138079
A0A1D6G7P5	Zm00001d012238	45036	164.02	1113.52	1113.52	2	1113.52	-2.51687	2225.03	C86H154N19O43S1Ct4	TGVLNHCAIR	T1dEN5GlcNAcC7Cam	6	22.22	4.17	3.86	01Y41Y41M(31M)(21X)61M	20	65	71.26	35.19	270.87	75.43	274.73	N2H3F0S0X1	1	1	8.32	33.05	N,1;	73	69	78	13	BI1,34AI3,YI1,ZI2,YI2,BI3,ZII3,ZIII3,MH,34XI1,ZI1,YI1,34XI2,YI2,	2.62021	Not detected	2.7454	2	-1.42374	0.00138079
B6T2M8	Zm00001d038283	45036	164.02	1113.52	1113.52	2	1113.52	0.814018	2225.02	C84H150N21O45Ct4	GVGRPNPNSSR	G1dEN8GlcNAc	5	15	2.76	2.93	01Y41Y41M(31M)(21X)61M	20	65	68.99	32.92	269.66	71.75	272.59	N2H3F0S0X1	1	1	7.69	32.96	N,1;	63	56	66	13	BI1,34AI3,YI1,ZI2,YI2,BI3,ZII3,ZIII3,MH,34XI1,ZI1,YI1,34XI2,YI2,	2.62021	Not detected	2.7454	2	-1.42374	0.00138079
B6UEF2	Zm00001d008513	45036	164.02	1113.52	1113.52	2	1113.51	4.00393	2225.02	C90H150N17O44Ct4	NFTVNNYLR	N1GlcNAc@dE	5	18.75	4.36	3.28	01Y41Y41M(31M)(21X)61M	20	65	68.99	32.92	265.3	73.35	268.58	N2H3F0S0X1	1	1	7.69	35.55	N,0;	283	283	291	13	BI1,34AI3,YI1,ZI2,YI2,BI3,ZII3,ZIII3,MH,34XI1,ZI1,YI1,34XI2,YI2,	2.62021	Not detected	2.7454	2	-1.42374	0.00138079
A0A1D6M7A2	Zm00001d038570	45036	164.02	1113.52	1114.02	2	1114.01	4.57045	2226.02	C91H153N16O42S1Ct4	VFMNASGFLR	V1dEN4GlcNAc	7	27.78	5.54	7.4	01Y41Y41M(31M)(21X)61M	16	50	38.51	18.56	165.41	44.05	172.81	N2H3F0S0X1	1	1	9.03	27.48	N,1;	452	449	458	9	BI1,34AI3,YI1,YI2,BI3,MH,ZI1,YI1,YI2,	2.06835	Not detected	2.39124	2	-1.15691	0.0168003
B6TPA2		45666	165.29	1258.07	1258.07	2	1258.07	-1.97296	2514.13	C102H169N18O51Ct4	AYNLSFAVGDAR	A1dEN3GlcNAc	30	113.64	61.08	215.78	01Y(31F)41Y41M(31M)(21X)61M	18	45.83	54.03	0	169.45	115.11	385.23	N2H3F1S0X1	1	1	11.04	44.24	N,14;	303	301	312	14	BI1,12AI2,BII1,BIII1,CII1,CIII1,34AI3,02XI1,BI3,YI1,YI2,YII3,YIII3,YI3,MH,02XI1,YI1,YI2,	5.56168	Not detected	4.33911	2	-2.30754	0.0231174
A0A804PAW0		45666	165.29	1258.07	1258.07	2	1258.07	-1.97296	2514.13	C102H169N18O51Ct4	NFLSGIFNDTR	N1dEN8GlcNAc	14	45	11.39	16.87	01Y(31F)41Y41M(31M)(21X)61M	18	45.83	54.03	0	169.45	65.42	186.32	N2H3F1S0X1	1	1	7.77	40.57	N,4;	169	162	172	14	BI1,12AI2,BII1,BIII1,CII1,CIII1,34AI3,02XI1,BI3,YI1,YI2,YII3,YIII3,YI3,MH,02XI1,YI1,YI2,	5.56168	Not detected	4.33911	2	-2.30754	0.0231174
A0A1D6E4B5	Zm00001d002791	45666	165.29	1258.07	1258.07	2	1258.07	-3.29959	2514.14	C99H173N18O51S1Ct4	MFNVSASLTASR	M1dEN3GlcNAc	10	22.73	6.85	6.17	01Y(31F)41Y41M(31M)(21X)61M	18	45.83	54.03	0	169.38	60.88	175.55	N2H3F1S0X1	1	1	7.56	40.35	N,2;	3	1	12	14	BI1,12AI2,BII1,BIII1,CII1,CIII1,34AI3,02XI1,BI3,YI1,YI2,YII3,YIII3,YI3,MH,02XI1,YI1,YI2,	6.93536	Not detected	5.15342	2	-2.5956	0.029809
B4FX12	Zm00001d039266	45666	165.29	1258.07	1258.57	2	1258.57	-1.11151	2515.13	C98H172N19O51S1Ct4	AGSPIPNSSPMAR	A1dEN7GlcNAc	8	20.83	6.6	8.44	01Y(31F)41Y41M(31M)(21X)61M	19	45.83	47.82	0	144.12	54.42	152.56	N2H3F1S0X1	1	1	8.58	34.74	N,1;	243	237	249	15	BI1,12AI2,BII1,BIII1,CII1,CIII1,34AI3,02XI1,BI3,YI1,YI2,YII3,YIII3,YI3,MH,15XI1,02XI1,YI1,YI2,	4.32622	Not detected	4.09415	2	-2.07388	0.00130396
A0A1D6PNN6	Zm00001d048689	45666	165.29	1258.07	1258.57	2	1258.58	-8.17582	2515.15	C98H172N19O53Ct4	ELNASTNVPPSR	E1dEN3GlcNAc	8	31.82	9.56	12.93	01Y(31F)41Y41M(31M)(21X)61M	18	45.83	43.76	0	134.34	53.32	147.27	N2H3F1S0X1	1	1	6.68	29.85	N,2;	391	389	400	14	BI1,12AI2,BII1,BIII1,CII1,CIII1,34AI3,02XI1,BI3,YI1,YI2,YII3,YIII3,YI3,MH,02XI1,YI1,YI2,	3.81902	Not detected	4.8107	2	-2.10931	0.0216504
B6U028		45666	165.29	1258.07	1258.57	2	1258.58	-8.17582	2515.15	C98H172N19O53Ct4	AAVANESTPATPR	A1dEN5GlcNAc	5	16.67	4.2	3.84	01Y(31F)41Y41M(31M)(21X)61M	18	45.83	43.76	0	134.34	47.96	138.18	N2H3F1S0X1	1	1	6.47	29.82	N,1;	63	59	71	14	BI1,12AI2,BII1,BIII1,CII1,CIII1,34AI3,02XI1,BI3,YI1,YI2,YII3,YIII3,YI3,MH,02XI1,YI1,YI2,	3.81902	Not detected	4.8107	2	-2.10931	0.0216504
A5JSC4		45645	165.91	1258.07	1258.57	2	1258.57	1.2823	2515.13	C101H168N19O51Ct4	TPLNWSQPGER	T1dEN4GlcNAc	8	30	5.71	8.2	01Y(31F)41Y41M(31M)(21X)61M	18	37.5	41.31	0	118.39	47.02	126.59	N2H3F1S0X1	1	1	6.16	29.71	N,1;	1282	1279	1289	15	BI1,12AI2,BII1,BIII1,34AI3,02XI1,24XI1,BI3,YI1,YI2,YII3,YIII3,YI3,MH,15XI1,02XI1,YI1,YI2,	4.32622	Not detected	5.47849	2	-2.29347	0.0211091
A0A3L6DZZ9	Zm00001d022390	46276	167.17	1317.6	1318.1	2	1318.1	-3.39711	2634.19	C107H181N18O52S1Ct4	SSLYYVNMTGIR	S1dEN7GlcNAc	24	95.45	49.92	146.9	01Y(31F)41Y41M(31M)(21X)61M	19	50	47.65	0	184.12	97.57	331.02	N2H3F1S0X1	1	1	12.57	41.85	N,16;	302	296	307	15	BI1,12AI2,BII1,BIII1,CII1,CIII1,34AI3,02XI1,BI3,YI1,YI2,YII3,YIII3,YI3,MH,02XI1,ZI1,YI1,YI2,	2.16897	Not detected	2.62119	2	-1.26007	0.0252772
A0A804Q3I4	Zm00001d038371	46276	167.17	1317.6	1318.1	2	1318.1	-3.39711	2634.19	C107H181N18O52S1Ct4	YTFNVTMATVTR	Y1dEN4GlcNAc	10	31.82	7.89	15.64	01Y(31F)41Y41M(31M)(21X)61M	19	50	47.65	0	184.12	55.54	199.76	N2H3F1S0X1	1	1	9.61	38.9	N,3;	40	37	48	15	BI1,12AI2,BII1,BIII1,CII1,CIII1,34AI3,02XI1,BI3,YI1,YI2,YII3,YIII3,YI3,MH,02XI1,ZI1,YI1,YI2,	2.16897	Not detected	2.62119	2	-1.26007	0.0252772
A0A804MVT0		46276	167.17	1317.6	1318.1	2	1318.1	-2.12938	2634.19	C110H177N18O52Ct4	AIEYGVTFSFNR	A1dEN11GlcNAc	11	36.36	13.51	15.64	01Y(31F)41Y41M(31M)(21X)61M	20	50	47.65	0	184.09	61.16	199.73	N2H3F1S0X1	1	1	9.74	38.87	N,1;	14	4	15	16	BI1,12AI2,BII1,BIII1,CII1,CIII1,34AI3,02XI1,BI3,YI1,YI2,15XII3,YII3,YIII3,YI3,MH,02XI1,ZI1,YI1,YI2,	2.16897	Not detected	2.62119	2	-1.26007	0.0252772
A0A3L6FBN1	Zm00001d044511	46276	167.17	1317.6	1318.1	2	1318.1	-0.58625	2634.19	C105H177N20O54Ct4	IFGNASPDVVNDR	I1dEN4GlcNAc	9	25	13.08	9.67	01Y(31F)41Y41M(31M)(21X)61M	20	50	45.62	0	184.31	58.7	193.98	N2H3F1S0X1	1	1	9.07	38.17	N,1;	279	276	288	16	BI1,12AI2,BII1,BIII1,CII1,CIII1,34AI3,02XI1,BI3,YI1,YI2,15XII3,YII3,YIII3,YI3,MH,02XI1,ZI1,YI1,YI2,	2.16897	Not detected	2.62119	2	-1.26007	0.0252772
A0A3L6DLR0	Zm00001d008903	46276	167.17	1317.6	1318.1	2	1318.1	-4.8325	2634.2	C104H177N22O53Ct4	ANNLSSVPGNGAFR	A1dEN3GlcNAc	8	15.38	3.87	2.85	01Y(31F)41Y41M(31M)(21X)61M	19	50	47.65	0	184.4	51.52	187.25	N2H3F1S0X1	1	1	9.21	38.01	N,1;	279	277	290	15	BI1,12AI2,BII1,BIII1,CII1,CIII1,34AI3,02XI1,BI3,YI1,YI2,YII3,YIII3,YI3,MH,02XI1,ZI1,YI1,YI2,	2.16897	Not detected	2.62119	2	-1.26007	0.0252772
A0A1D6KFC3	Zm00001d030960	46276	167.17	1317.6	1318.6	2	1318.59	5.48197	2635.18	C104H176N21O54Ct4	FLLESTNSSNHR	F1dEN7GlcNAc	5	13.64	4.2	2.62	01Y(31F)41Y41M(31M)(21X)61M	17	50	37.64	0	155.53	41.84	158.15	N2H3F1S0X1	1	1	7.73	28.94	N,1;	448	442	453	13	BI1,12AI2,BII1,BIII1,CII1,CIII1,34AI3,BI3,YI1,YI2,YII3,YIII3,YI3,MH,ZI1,YI1,YI2,	1.96976	Not detected	2.34079	2	-1.10787	0.0248303
A0A1D6KJM7	Zm00001d031556	47514	171.02	1410.68	1410.68	2	1410.68	-0.379315	2819.36	C115H200N17O56Ct8	TYNITGYVPLGK	T1dEN3GlcNAcK12dE	31	122.73	67.03	228.41	01Y41Y41M(31M21Y41F)(21X)61M	26	53.57	86.24	12.75	267.68	153.27	496.09	N3H3F1S0X1	2	1	17.52	51.29	N,12;	111	109	120	1	23XIII3,	1.9112	Not detected	1.82181	2	-0.900337	0.00264992
A0A1D6KJM7	Zm00001d031556	47514	171.02	1410.68	1410.68	2	1410.68	-0.379315	2819.36	C115H200N17O56Ct8	TYNITGYVPLGK	T1dEN3GlcNAcK12dE	31	122.73	67.03	228.41	01Y41Y41M(31M)(21X)61M21Y41F	25	53.57	86.24	12.75	267.68	153.27	496.09	N3H3F1S0X1	2	1	17.36	51.37	N,12;	111	109	120	0		1.9112	Not detected	1.82181	2	-0.900337	0.00264992
A0A1D6KJM7	Zm00001d031556	47514	171.02	1410.68	1410.68	2	1410.68	-0.379315	2819.36	C115H200N17O56Ct8	TYNITGYVPLGK	T1dEN3GlcNAcK12dE	31	122.73	67.03	228.41	01Y(31F)41Y41M(31M21Y)(21X)61M	20	53.57	73.49	45.41	240.13	140.52	468.54	N3H3F1S0X1	2	2	14.11	49.82	N,12;	111	109	120	0		2.16731	Not detected	1.82181	2	-0.99607	0.0288702
A0A1D6KJM7	Zm00001d031556	47514	171.02	1410.68	1410.68	2	1410.68	-0.379315	2819.36	C115H200N17O56Ct8	TYNITGYVPLGK	T1dEN3GlcNAcK12dE	31	122.73	67.03	228.41	01Y(31F)41Y41M(31M)(21X)61M21Y	20	53.57	73.49	45.41	240.13	140.52	468.54	N3H3F1S0X1	2	2	14.03	49.49	N,12;	111	109	120	0		2.16731	Not detected	1.82181	2	-0.99607	0.0288702
A0A1D6KJM7	Zm00001d031556	47335	171.37	1512.73	1512.22	2	1512.22	0.361978	3022.44	C123H213N18O61Ct8	TYNITGYVPLGK	T1dEN3GlcNAcK12dE	26	109.09	58	152.21	01Y41Y41M(31M21Y)(21X)61M21Y41F	25	53.13	100.17	11.36	268.63	158.17	420.84	N4H3F1S0X1	2	1	19.15	62.82	N,6;	111	109	120	0		1.91158	Not detected	2.36209	2	-1.09548	0.0370908
A0A1D6KJM7	Zm00001d031556	47335	171.37	1512.73	1512.22	2	1512.22	0.361978	3022.44	C123H213N18O61Ct8	TYNITGYVPLGK	T1dEN3GlcNAcK12dE	26	109.09	58	152.21	01Y41Y41M(31M21Y41F)(21X)61M21Y	26	53.13	100.17	11.36	268.63	158.17	420.84	N4H3F1S0X1	2	1	19.55	62.89	N,6;	111	109	120	1	23XIII3,	1.91158	Not detected	2.36209	2	-1.09548	0.0370908
A0A1D6KJM7	Zm00001d031556	47335	171.37	1512.73	1512.22	2	1512.22	0.361978	3022.44	C123H213N18O61Ct8	TYNITGYVPLGK	T1dEN3GlcNAcK12dE	26	109.09	58	152.21	01Y(31F)41Y41M(31M21Y)(21X)61M21Y	24	56.25	88.81	47.48	187.02	146.81	339.23	N4H3F1S0X1	1	2	13.98	50.02	N,6;	111	109	120	6	YI1,YI2,BI2,BI3,YI1,YI2,	1.91158	Not detected	2.36209	2	-1.09548	0.0370908
A0A1D6KJM7	Zm00001d031556	47897	173.21	1309.14	1309.14	2	1309.14	1.37448	2616.28	C107H187N16O51Ct8	TYNITGYVPLGK	T1dEN3GlcNAcK12dE	28	118.18	58.26	194.6	01Y(31F)41Y41M(31M)(21X)61M	15	37.5	37.91	0	101.89	96.17	296.49	N2H3F1S0X1	1	1	9.1	40.4	N,12;	111	109	120	12	BI1,12AI2,BII1,BIII1,34AI3,02XI1,BI3,YI1,YI2,YII3,YIII3,YI3,MH,02XI1,YI1,	2.05214	Not detected	1.71188	2	-0.337722	0.0352501
A0A3L6E3V5	Zm00001d018752	48167	174.07	1273.59	1273.09	2	1273.1	-4.34726	2544.19	C102H179N16O54Ct4	ILNYLNLSR	I1dEN6GlcNAc	11	56.25	16.63	19.24	01Y41Y41M(31M21M)61M(31M)61M	23	50	92.77	2.12	183.13	109.4	202.37	N2H6F0S0	1	1	7.86	47.29	N,2;	562	557	565	3	BI2,YI3,YI3,	2.59263	Not detected	2.44624	2	-1.3331	0.00231271
A0A3L6E3V5	Zm00001d018752	48167	174.07	1273.59	1273.09	2	1273.1	-4.34726	2544.19	C102H179N16O54Ct4	ILNYLNLSR	I1dEN6GlcNAc	11	56.25	16.63	19.24	01Y41Y41M(31M)61M(31M)61M21M	24	50	90.65	0	158.79	107.28	178.03	N2H6F0S0	2	2	8.09	45.88	N,2;	562	557	565	1	03AI3,	2.59263	Not detected	2.44624	2	-1.3331	0.00231271
A0A3L6E3V5	Zm00001d018752	48167	174.07	1273.59	1273.09	2	1273.1	-4.34726	2544.19	C102H179N16O54Ct4	ILNYLNLSR	I1dEN6GlcNAc	11	56.25	16.63	19.24	01Y41Y41M(31M)61M(31M21M)61M	23	50	90.65	0	158.79	107.28	178.03	N2H6F0S0	2	2	8.01	45.87	N,2;	562	557	565	0		2.59263	Not detected	2.44624	2	-1.3331	0.00231271
B4FNL0		48640	174.62	1062.82	1062.16	3	1062.16	-0.842293	3183.46	C129H220N23O63S1Ct4	LAGFGQPMLLNETR	L1dEN11GlcNAc	8	26.92	9.41	9.21	01Y41Y41M(31M21Y)(21X)61M21Y41F	19	43.75	47.15	20.7	135.83	56.56	145.04	N4H3F1S0X1	2	2	6.95	21.98	N,2;	41	31	44	0		2.8683	Not detected	2.26237	2	-1.35915	0.0354795
B4FNL0		48640	174.62	1062.82	1062.16	3	1062.16	-0.842293	3183.46	C129H220N23O63S1Ct4	LAGFGQPMLLNETR	L1dEN11GlcNAc	8	26.92	9.41	9.21	01Y41Y41M(31M21Y41F)(21X)61M21Y	19	43.75	47.15	20.7	135.83	56.56	145.04	N4H3F1S0X1	2	2	7.18	22.22	N,2;	41	31	44	0		2.8683	Not detected	2.26237	2	-1.35915	0.0354795
A0A3L6F8I1	Zm00001d050885	48640	174.62	1062.82	1061.82	3	1061.82	0.351113	3182.46	C129H213N28O61Ct4	TAWENLTASVHVHQR	T1dEN5GlcNAc	6	21.43	7.31	4.99	01Y(31F)41Y41M(31M21Y)(21X)61M	11	35.71	26.01	9.54	84.04	33.32	89.03	N3H3F1S0X1	2	1	4.13	16.3	N,1;	121	117	131	0		3.05669	Not detected	2.75327	2	-1.53853	0.00628266
A0A3L6F8I1	Zm00001d050885	48640	174.62	1062.82	1061.82	3	1061.82	0.351113	3182.46	C129H213N28O61Ct4	TAWENLTASVHVHQR	T1dEN5GlcNAc	6	21.43	7.31	4.99	01Y(31F)41Y41M(31M)(21X)61M21Y	13	35.71	26.01	9.54	84.04	33.32	89.03	N3H3F1S0X1	2	1	4.07	16.21	N,1;	121	117	131	0		3.05669	Not detected	2.75327	2	-1.53853	0.00628266
A0A3L6EHC0		48640	174.62	1062.82	1062.16	3	1062.16	-2.03232	3183.46	C126H216N27O64Ct4	SNFSVISNNIVQNASR	S1dEN2GlcNAc	8	26.67	10.28	9.61	01Y(31F)41Y41M(31M21Y)(21X)61M	11	35.71	26.01	10.99	78.22	36.29	87.83	N3H3F1S0X1	2	1	4.41	16.13	N,3;	1040	1039	1054	0		2.68321	Not detected	2.26237	2	-1.30614	0.0198079
A0A3L6EHC0		48640	174.62	1062.82	1062.16	3	1062.16	-2.03232	3183.46	C126H216N27O64Ct4	SNFSVISNNIVQNASR	S1dEN2GlcNAc	8	26.67	10.28	9.61	01Y(31F)41Y41M(31M)(21X)61M21Y	13	35.71	26.01	10.99	78.22	36.29	87.83	N3H3F1S0X1	2	1	4.24	16.07	N,3;	1040	1039	1054	0		2.68321	Not detected	2.26237	2	-1.30614	0.0198079
A0A3L6EHC0		48640	174.62	1062.82	1062.16	3	1062.16	-2.03232	3183.46	C126H216N27O64Ct4	SNFSVISNNIVQNASR	S1dEN13GlcNAc	6	20	10.28	5.82	01Y(31F)41Y41M(31M21Y)(21X)61M	11	35.71	26.01	10.99	78.22	36.29	84.04	N3H3F1S0X1	2	1	4.07	15.89	N,1;	1051	1039	1054	0		2.68321	Not detected	2.26237	2	-1.30614	0.0198079
A0A3L6EHC0		48640	174.62	1062.82	1062.16	3	1062.16	-2.03232	3183.46	C126H216N27O64Ct4	SNFSVISNNIVQNASR	S1dEN13GlcNAc	6	20	10.28	5.82	01Y(31F)41Y41M(31M)(21X)61M21Y	13	35.71	26.01	10.99	78.22	36.29	84.04	N3H3F1S0X1	2	1	3.9	15.83	N,1;	1051	1039	1054	0		2.68321	Not detected	2.26237	2	-1.30614	0.0198079
A0A317Y327		48691	174.79	1062.83	1062.16	3	1062.16	-1.41693	3183.46	C129H220N23O63S1Ct4	EHLYMVNLSVVSR	E1dEN7GlcNAc	6	20.83	4.71	5.99	01Y41Y41M(31M21Y)(21X)61M21Y41F	21	43.75	58.62	34.26	135.83	63.33	141.82	N4H3F1S0X1	2	2	7.04	21.42	N,2;	191	185	197	0		2.68321	Not detected	2.4796	2	-1.36816	0.00411838
A0A317Y327		48691	174.79	1062.83	1062.16	3	1062.16	-1.41693	3183.46	C129H220N23O63S1Ct4	EHLYMVNLSVVSR	E1dEN7GlcNAc	6	20.83	4.71	5.99	01Y41Y41M(31M21Y41F)(21X)61M21Y	21	43.75	58.62	34.26	135.83	63.33	141.82	N4H3F1S0X1	2	2	7.2	21.59	N,2;	191	185	197	0		2.68321	Not detected	2.4796	2	-1.36816	0.00411838
A0A317Y327		48691	174.79	1062.83	1062.16	3	1062.16	-1.41693	3183.46	C129H220N23O63S1Ct4	EHLYMVNLSVVSR	E1dEN7GlcNAc	6	20.83	4.71	5.99	01Y(31F)41Y41M(31M21Y)(21X)61M21Y	17	50	61.9	3.28	102.33	66.61	108.32	N4H3F1S0X1	1	1	5.39	17.23	N,2;	191	185	197	2	YI1,YI2,	2.68321	Not detected	2.4796	2	-1.36816	0.00411838
A0A1D6JEC1	Zm00001d026303	48691	174.79	1062.83	1062.16	3	1062.16	-0.366236	3183.45	C132H216N23O63Ct4	IPDYIGSWSNLTDLR	I1dEN10GlcNAc	6	21.43	13.67	7.84	01Y(31F)41Y41M(31M21Y)(21X)61M	12	39.29	34.06	8.86	94.75	47.73	102.59	N3H3F1S0X1	2	1	4	15.47	N,1;	239	230	244	0		2.68321	Not detected	2.4796	2	-1.36816	0.00411838
A0A1D6JEC1	Zm00001d026303	48691	174.79	1062.83	1062.16	3	1062.16	-0.366236	3183.45	C132H216N23O63Ct4	IPDYIGSWSNLTDLR	I1dEN10GlcNAc	6	21.43	13.67	7.84	01Y(31F)41Y41M(31M)(21X)61M21Y	14	39.29	34.06	8.86	94.75	47.73	102.59	N3H3F1S0X1	2	1	3.9	15.41	N,1;	239	230	244	0		2.68321	Not detected	2.4796	2	-1.36816	0.00411838
A0A1D6DTK2	Zm00001d001848	48691	174.79	1062.83	1062.16	3	1062.16	-0.141222	3183.45	C124H220N25O65S1Ct4	VTQDASLCTANSTIIR	V1dEC8CamN11GlcNAc	5	16.67	15.1	5.43	01Y(31F)41Y41M(31M21Y)(21X)61M	12	39.29	34.06	8.86	93.78	49.16	99.21	N3H3F1S0X1	2	1	4.86	16.82	N,1;	430	420	435	0		2.68321	Not detected	2.4796	2	-1.36816	0.00411838
A0A1D6DTK2	Zm00001d001848	48691	174.79	1062.83	1062.16	3	1062.16	-0.141222	3183.45	C124H220N25O65S1Ct4	VTQDASLCTANSTIIR	V1dEC8CamN11GlcNAc	5	16.67	15.1	5.43	01Y(31F)41Y41M(31M)(21X)61M21Y	14	39.29	34.06	8.86	93.78	49.16	99.21	N3H3F1S0X1	2	1	4.7	16.73	N,1;	430	420	435	0		2.68321	Not detected	2.4796	2	-1.36816	0.00411838
A0A317Y991		48753	176.09	1592.23	1592.23	2	1592.23	0.717198	3182.45	C128H217N24O65Ct4	LADGNSLFNLTAPGR	L1dEN9GlcNAc	21	67.86	44.76	57.94	01Y(31F)41Y41M(31M21Y)(21X)61M21Y	23	53.13	101.48	67.07	179.54	146.24	237.48	N4H3F1S0X1	1	2	18.89	49.5	N,3;	133	125	139	6	YI1,BI2,YI2,BI3,YI1,YI2,	2.65781	Not detected	2.16335	2	-1.26938	0.0293722
A0A317Y808	Zm00001d027965	50273	177.34	975.984	976.742	4	976.742	0.325024	3901.94	C168H274N37O65Ct4	YTPLLTNPHRPSLYYVNVTGLSVGR	Y1dEN17GlcNAc	12	25	38.69	18.32	01Y41Y41M(31M)(21X)61M	28	60	125	49.25	557.03	163.69	575.35	N2H3F0S0X1	1	1	9.63	28.49	N,0;	275	259	283	18	BI1,34AI3,CI2,03AI3,34AI3,13AI2,03AI3,YI1,ZI2,YI2,BI3,45XII3,ZI1,YI1,ZI2,YI2,45XII3,YI1,	2.47649	2.03039	Not detected	2	-1.17213	0.0302367
B7ZYH3		49456	177.4	1211.08	1211.57	2	1211.58	-7.2017	2421.15	C98H170N17O49Ct4	AVLDFTAIANR	A1dEN10GlcNAc	16	65	18.52	33.1	01Y(31F)41Y41M(31M)(21X)61M	20	37.5	37.81	0	105.43	56.33	138.53	N2H3F1S0X1	1	1	5.23	19.35	N,3;	383	374	384	17	BI1,12AI2,BII1,BIII1,34AI3,13AI2,03AI3,02AI3,14AI2,15AI2,02XI1,YI1,BI3,YI2,YII3,YIII3,YI3,MH,YI1,YI2,	2.9504	Not detected	2.47705	2	-1.44028	0.0185444
B6TJ67		49707	179.59	1211.57	1211.57	2	1211.58	-5.6904	2421.15	C98H170N17O49Ct4	FAAENLSAVIR	F1dEN5GlcNAc	6	15	4.55	1.71	01Y(31F)41Y41M(31M)(21X)61M	16	37.5	44.92	0	108.22	49.47	109.93	N2H3F1S0X1	1	1	5.14	19.51	N,0;	365	361	371	13	BI1,12AI2,BII1,BIII1,34AI3,15AI2,02XI1,YI1,BI3,YI2,YII3,YIII3,YI3,MH,YI1,YI2,	2.9504	Not detected	2.47705	2	-1.44028	0.0185444
A0A1D6F9C5	Zm00001d007862	49932	180.41	1209.58	1209.93	3	1209.92	2.48914	3626.76	C147H257N26O71Ct8	VLDISTNNFSGPLPAAVSK	V1dEN8GlcNAcK19dE	18	50	62.75	50.41	01Y41Y41M(31M21Y)(21X)61M21Y41F	16	43.75	35.67	8.89	91.37	98.42	141.78	N4H3F1S0X1	2	2	7.62	26.01	N,1;	554	547	565	0		1.83817	Not detected	1.97963	2	-0.932739	0.00600173
A0A1D6F9C5	Zm00001d007862	49932	180.41	1209.58	1209.93	3	1209.92	2.48914	3626.76	C147H257N26O71Ct8	VLDISTNNFSGPLPAAVSK	V1dEN8GlcNAcK19dE	18	50	62.75	50.41	01Y41Y41M(31M21Y41F)(21X)61M21Y	16	43.75	35.67	8.89	91.37	98.42	141.78	N4H3F1S0X1	2	2	7.62	26.01	N,1;	554	547	565	0		1.83817	Not detected	1.97963	2	-0.932739	0.00600173
A0A1D6F9C5	Zm00001d007862	49932	180.41	1209.58	1209.93	3	1209.92	2.48914	3626.76	C147H257N26O71Ct8	VLDISTNNFSGPLPAAVSK	V1dEN8GlcNAcK19dE	18	50	62.75	50.41	01Y(31F)41Y41M(31M21Y)(21X)61M21Y	20	53.13	50.41	14.74	85.17	113.16	135.58	N4H3F1S0X1	1	1	5.92	22.33	N,1;	554	547	565	4	BI2,YI1,BI3,YI2,	1.83817	Not detected	1.97963	2	-0.932739	0.00600173
B6TDS0	Zm00001d009717	50366	180.72	1274.62	1275.3	3	1275.29	6.45723	3821.85	C159H266N35O69Ct4	IAGDVGGHPGASYNASLLPVVDGVAVR	I1dEN14GlcNAc	22	42.31	78.78	57.64	01Y(31F)41Y41M(31M)(21X)61M	20	41.67	51.93	0	142.28	130.71	199.92	N2H3F1S0X1	1	1	9.06	32.82	N,1;	361	348	374	15	BI1,12AI2,BII1,BIII1,34AI3,BI3,YI1,YI2,23XIII3,45XII3,04XII3,12XI3,24XIII3,YII3,YIII3,ZI3,YI3,MH,02XI1,YI1,	1.92422	Not detected	2.36412	2	-1.10042	0.0350253

## Sheet: Up-regulated_8
Data S1. Differentially expressed intact N-glycopeptides (DEGPs).
Accession Number	Genes	Spectrum Index	RT(min)	Iso.m/z	Exp.m/z	z	Theo.m/z	IPMD(ppm)	Theo.MM(m/z)	Mol.Formula	p-Seq.	p-PTMs	p-MPs	p-PMPs	p-nlog(P score)	p-n(P score)	g-Linkage.	g-MPs	g-PMPs	g-nlog(P score)	delta_P_score	g-new(P score)	pg score	new pg score	Composition	NoBHs	TopN	IPs Coverage(%)	Abun. Coverage(%)	Gly-bracket	GlycoSite	Start	End	GF score	Structure-diagnostic ions	TR1_fold-change	TR2_fold-change	TR3_fold-change	Counts	Log2FC	P value
A0A317YJZ9		20410	95.06	735.991	736.325	3	736.32	6.42828	2205.94	C86H149N16O48S1	MSNSLNASR	M1dEN6GlcNAc	5	18.75	8.18	3.43	01Y(31F)41Y41M(31M)(21X)61M	20	45.83	54.04	0	168.04	62.22	171.47	N2H3F1S0X1	1	1	9.41	14.27	N,1;	245	240	248	17	BI1,12AI2,BII1,BIII1,CI2,34AI3,YI2,02XI1,ZI1,YI1,YI2,23XIII3,45XII3,YII3,YIII3,ZI3,YI3,02XI1,YI1,YI2,	Not detected	0.0359378	0.0701281	2	4.23697	0.000325735
A0A804MA38		20453	95.26	735.367	736.325	3	736.319	7.85426	2205.94	C89H145N16O48	GNTTASSWR	G1dEN2GlcNAc	7	31.25	11.97	10.88	01Y(31F)41Y41M(31M)(21X)61M	20	50	69.14	0	207.95	81.11	218.83	N2H3F1S0X1	1	1	11.45	20.73	N,2;	156	155	163	17	BI1,12AI2,BII1,BIII1,CI2,34AI3,YI2,02XI1,YI1,ZI2,YI2,BI3,23XIII3,45XII3,YII3,YIII3,ZI3,YI3,YI1,YI2,	Not detected	0.0602022	0.0440425	2	4.26195	7.26526e-05
A0A3L6DSF4		20453	95.26	735.367	736.66	3	736.659	0.154615	2206.96	C90H148N15O48	AGFETNVSR	A1dEN6GlcNAc	7	31.25	15.74	7.37	01Y(31F)41Y41M(31M)(21X)61M	18	41.67	35.06	0	118.94	50.8	126.31	N2H3F1S0X1	1	1	10.96	18.73	N,1;	59	54	62	15	BI1,12AI2,BII1,BIII1,CI2,34AI3,YI2,02XI1,YI1,YI2,BI3,23XIII3,45XII3,YII3,YIII3,YI3,YI1,YI2,	Not detected	0.0188259	0.0228975	2	5.583	4.32292e-06
A0A1D6GUL9	Zm00001d014624	37533	142.7	999.801	999.803	3	999.81	-7.51194	2996.41	C123H211N26O57S1	SNITTAGGGLRPLEMPR	S1dEN2GlcNAc	5	15.63	11.4	3.42	01Y(31F)41Y41M(31M)(21X)61M	21	45.83	98.99	0	261.83	110.39	265.25	N2H3F1S0X1	1	1	5.02	8.45	N,0;	99	98	114	17	BI1,12AI2,BII1,BIII1,03AI3,34AI3,15AI2,YI2,BI3,YII3,YIII3,YI3,ZI1,YI1,01XI2,15XI2,ZI2,YI2,YII3,YIII3,YI3,	Not detected	0.276692	0.373675	2	1.62067	0.00512409
A0A3L6DZZ9	Zm00001d022390	45603	165.09	1037.98	1038.48	2	1038.48	-0.229504	2074.95	C86H144N15O43	SLNFSGTLR	S1dEN3GlcNAc	17	93.75	25.47	63.69	01Y41Y41M(31M)(21X)61M	35	55	57.98	23.23	287.46	83.45	351.15	N2H3F0S0X1	1	1	7.33	40.8	N,4;	268	266	274	19	BI1,34AI3,13AI2,03AI3,ZI1,YI1,02XI2,34XI2,ZI2,YI2,BI3,25XII3,25XIII3,MH,34XI1,ZI1,YI1,34XI2,ZI2,YI2,	0.480372	Not detected	0.504258	2	1.02235	0.000552943
A0A1D6PM54	Zm00001d048541	45603	165.09	1037.98	1038.48	2	1038.48	-0.229504	2074.95	C86H144N15O43	VTYLNQTR	V1dEN5GlcNAc	8	42.86	9.42	11.96	01Y41Y41M(31M)(21X)61M	35	55	57.98	23.23	287.46	67.4	299.42	N2H3F0S0X1	1	1	6.77	40.44	N,1;	164	160	167	19	BI1,34AI3,13AI2,03AI3,ZI1,YI1,02XI2,34XI2,ZI2,YI2,BI3,25XII3,25XIII3,MH,34XI1,ZI1,YI1,34XI2,ZI2,YI2,	0.480372	Not detected	0.504258	2	1.02235	0.000552943
A0A317YJ84		45603	165.09	1037.98	1038.48	2	1038.48	-0.229504	2074.95	C86H144N15O43	NTTLFSGVR	N1GlcNAc@dE	6	25	6.16	5.53	01Y41Y41M(31M)(21X)61M	35	55	57.98	23.23	287.46	64.14	292.99	N2H3F0S0X1	1	1	6.42	40.36	N,0;	183	183	191	19	BI1,34AI3,13AI2,03AI3,ZI1,YI1,02XI2,34XI2,ZI2,YI2,BI3,25XII3,25XIII3,MH,34XI1,ZI1,YI1,34XI2,ZI2,YI2,	0.452291	Not detected	0.504258	2	1.06409	0.00247115
A0A804RQA5		45603	165.09	1037.98	1038.48	2	1038.48	-0.229504	2074.95	C86H144N15O43	YINLSTGAR	Y1dEN3GlcNAc	6	25	4.85	4.04	01Y41Y41M(31M)(21X)61M	35	55	57.98	23.23	287.46	62.83	291.5	N2H3F0S0X1	1	1	6.16	40.11	N,1;	155	153	161	19	BI1,34AI3,13AI2,03AI3,ZI1,YI1,02XI2,34XI2,ZI2,YI2,BI3,25XII3,25XIII3,MH,34XI1,ZI1,YI1,34XI2,ZI2,YI2,	0.480372	Not detected	0.504258	2	1.02235	0.000552943
