# Supplementary material for: A maize epimerase modulates cell wall synthesis and glycosylation during stomatal morphogenesis
Source: Nat Commun. 2023 Jul 20;14:4384. doi: 10.1038/s41467-023-40013-6 (PMC10359280; doi:10.1038/s41467-023-40013-6)
Supplement: Supplementary file 6 — Source Data [file 41467_2023_40013_MOESM6_ESM.zip]

Archive with 27 entries (14 files):
- Source Data/Figure 1/
- Source Data/Figure 1/Fig. 1c f g source data.xls
- Source Data/Figure 3/
- Source Data/Figure 3/Fig. 3a,b,d,f,h source data.xls
- Source Data/Figure 4/
- Source Data/Figure 4/Fig. 4a,b source data.xlsx
- Source Data/Figure 5/
- Source Data/Figure 5/Fig. 5a-c source data.xlsx
- Source Data/Source data are provided as a Source Data file.txt
- Source Data/Supplementary Fig. S1/
- Source Data/Supplementary Fig. S1/Supplementary Fig. S1c,e source data.xls
- Source Data/Supplementary Fig. S10/
- Source Data/Supplementary Fig. S10/Supplementary Fig. S10 source data.xls
- Source Data/Supplementary Fig. S11/
- Source Data/Supplementary Fig. S11/Supplementary Fig. S11 source data.xls
- Source Data/Supplementary Fig. S12/
- Source Data/Supplementary Fig. S12/Supplementary Fig. S12a-d source data.xls
- Source Data/Supplementary Fig. S19/
- Source Data/Supplementary Fig. S19/Supplementary Fig. S19a-c,e,f source data.xls
- Source Data/Supplementary Fig. S20/
- Source Data/Supplementary Fig. S20/Supplementary Fig. S20b,c source data.xls
- Source Data/Supplementary Fig. S21/
- Source Data/Supplementary Fig. S21/Supplementary Fig. S21d source data.xls
- Source Data/Supplementary Fig. S3/
- Source Data/Supplementary Fig. S3/Supplementary Fig. S3c,d source data.xls
- Source Data/Supplementary Fig. S6/
- Source Data/Supplementary Fig. S6/Supplementary Fig. S6a-d source data.xls
