# Supplementary material for: A maize epimerase modulates cell wall synthesis and glycosylation during stomatal morphogenesis
Source: Nat Commun. 2023 Jul 20;14:4384. doi: 10.1038/s41467-023-40013-6 (PMC10359280; doi:10.1038/s41467-023-40013-6)
Supplement: Supplementary file 6 — Source Data [file 41467_2023_40013_MOESM6_ESM.zip › Source Data/Figure 1/Fig. 1c f g source data.xls]

## Sheet: Fig. 1c
	Dumbbell	Antenna	Rod			Dumbbell	Antenna	Rod
WT-1	106	0	0		bzu3-1-1	0	115	13
WT-2	119	0	0		bzu3-1-2	0	96	18
WT-3	106	0	0		bzu3-1-3	0	89	14
WT-4	113	0	0		bzu3-1-4	0	105	19
WT-5	116	0	0		bzu3-1-5	0	117	2
WT-6	129	0	0		bzu3-1-6	0	123	7
WT-7	98	0	0		bzu3-1-7	0	97	6
WT-8	95	0	0		bzu3-1-8	0	135	7
WT-9	95	0	0		bzu3-1-9	0	103	4
WT-10	127	0	0		bzu3-1-10	0	111	11
	%					%						%
	Dumbbell	Antenna	Rod			Dumbbell	Antenna	Rod				Dumbbell	Antenna	Rod	STDEV	STDEV	STDEV
WT-1	100	0	0		bzu3-1-1	0	89.8438	10.1562			WT	100	0	0	0	0	0
WT-2	100	0	0		bzu3-1-2	0	84.2105	15.7895			bzu3-1	0	91.4565	8.54354	0	5.02649	5.02649
WT-3	100	0	0		bzu3-1-3	0	86.4078	13.5922
WT-4	100	0	0		bzu3-1-4	0	84.6774	15.3226
WT-5	100	0	0		bzu3-1-5	0	98.3193	1.68067
WT-6	100	0	0		bzu3-1-6	0	94.6154	5.38462
WT-7	100	0	0		bzu3-1-7	0	94.1748	5.82524
WT-8	100	0	0		bzu3-1-8	0	95.0704	4.92958
WT-9	100	0	0		bzu3-1-9	0	96.2617	3.73832
WT-10	100	0	0		bzu3-1-10	0	90.9836	9.01639
AVERAGE	100	0	0		AVERAGE	0	91.4565	8.54354
STDEV	0	0	0		STDEV	0	5.02649	5.02649

## Sheet: Fig. 1f
	GasEx
	gsw
	mol m⁻² s⁻¹									min	AVERAGE		STDEV
			WT-1	WT2	WT3	bzu3-1-1	bzu3-1-2	bzu3-1-3			WT	bzu3-1	WT	bzu3-1
		3 min	0.164712	0.177568	0.144621	0.00573218	0.0111239	0.0104103		3	0.162301	0.00908877	0.0166055	0.00292871
		6	0.166268	0.164472	0.138114	0.00516569	0.0109857	0.0114521		6	0.156285	0.00920116	0.0157618	0.00350259
		9	0.163446	0.155289	0.130706	0.00653266	0.0110823	0.0131798		9	0.149813	0.0102649	0.0170427	0.00339812
		12	0.168616	0.164704	0.141127	0.00718796	0.00960879	0.0120658		12	0.158149	0.00962084	0.0148709	0.00243894
		15	0.16059	0.164524	0.124146	0.00935082	0.00949462	0.0110459		15	0.149753	0.00996379	0.0222639	0.000939904
		18	0.153493	0.158609	0.139425	0.0108326	0.0067179	0.00991658		18	0.150509	0.00915568	0.00993379	0.00216029
		21	0.15485	0.160289	0.140301	0.00936548	0.00656631	0.00803507		21	0.151813	0.00798895	0.0103344	0.00140015
		24	0.151652	0.160875	0.140227	0.00821144	0.0101038	0.00817946		24	0.150918	0.00883156	0.0103434	0.00110189
		27	0.0994362	0.0790835	0.108036	0.0109989	0.0133367	0.0138898		27	0.0955184	0.0127418	0.0148683	0.00153453
		30	0.0359153	0.0416734	0.0467129	0.00663762	0.00993655	0.0113543		30	0.0414339	0.00930949	0.00540278	0.00242006
		33	0.0288775	0.028947	0.0143901	0.00761951	0.00830716	0.0117286		33	0.0240715	0.00921843	0.00838442	0.0022009
		36	0.0209331	0.0257482	0.0147064	0.00962733	0.00959322	0.0123389		36	0.0204625	0.0105198	0.00553593	0.00157547
		39	0.014859	0.0243841	0.0114749	0.00908948	0.00759334	0.0115602		39	0.016906	0.00941434	0.00669359	0.00200327
		42	0.0180155	0.0233269	0.00984005	0.00686349	0.00592706	0.0118085		42	0.0170608	0.00819967	0.00679392	0.00316018
		45	0.0190704	0.021857	0.0109929	0.00676719	0.00463908	0.0114094		45	0.0173067	0.00760522	0.00564269	0.00346209
		48	0.0164469	0.0241188	0.0115849	0.00526353	0.00342106	0.00996347		48	0.0173836	0.00621602	0.00631922	0.00337361
		51	0.0164618	0.0219896	0.00993749	0.00642766	0.00495935	0.00824661		51	0.0161296	0.00654454	0.00603292	0.00164674
		54	0.0207085	0.0209436	0.0097712	0.00849935	0.00715922	0.00662801		54	0.0171411	0.00742886	0.0063836	0.00096437
		57	0.015629	0.0208184	0.0107075	0.00891106	0.00724882	0.007545		57	0.0157183	0.00790163	0.00505599	0.000886647
		60	0.0177855	0.0201395	0.00812557	0.00740319	0.00874811	0.00993421		60	0.0153502	0.00869517	0.00636647	0.00126634
		63	0.0239691	0.0326443	0.0343192	0.00386857	0.00539308	0.00754108		63	0.0303109	0.00560091	0.0055556	0.00184506
		66	0.0510544	0.0759357	0.0670977	0.00291572	0.00469865	0.00969075		66	0.0646959	0.00576837	0.0126133	0.00351191
		69	0.100824	0.109066	0.104744	0.00463636	0.00374231	0.00955814		69	0.104878	0.00597893	0.00412288	0.00313175
		72	0.118543	0.140786	0.125097	0.00762084	0.0020496	0.00896744		72	0.128142	0.00621263	0.0114301	0.00366762
		75	0.146197	0.156559	0.131535	0.00726148	0.00370708	0.00811236		75	0.144764	0.00636031	0.0125731	0.00233681
		78	0.146509	0.143991	0.13129	0.00673261	0.00571369	0.00799817		78	0.140597	0.00681482	0.0081576	0.00114446
		81	0.148491	0.137555	0.132297	0.00556984	0.00639695	0.00592365		81	0.139447	0.00596348	0.00826123	0.000414993
		84	0.159302	0.143466	0.123915	0.00336216	0.00659917	0.00717672		84	0.142228	0.00571269	0.0177258	0.002056
		87	0.15902	0.139969	0.132852	0.0035108	0.00845175	0.00840003		87	0.143947	0.00678753	0.0135295	0.00283785
		90	0.147248	0.148678	0.129793	0.00522224	0.00744682	0.00918873		90	0.141906	0.00728593	0.0105148	0.00198814
		93	0.143634	0.152465	0.135036	0.0060699	0.00637005	0.0109997		93	0.143712	0.00781323	0.00871487	0.00276368
		96	0.149617	0.153982	0.135629	0.00791269	0.00408883	0.00946067		96	0.146409	0.00715406	0.00958797	0.00276511

## Sheet: Fig. 1g
GasEx
gsw
mol m⁻² s⁻¹									min	AVERAGE		STDEV
		WT1	WT2	WT3	bzu3-1-1	bzu3-1-2	bzu3-1-3			WT	bzu3-1	WT	bzu3-1
	3 min	0.137116	0.157273	0.156902	0.0132071	0.0098531	0.0132198		3	0.150431	0.0120933	0.0115319	0.00194011
	6	0.140466	0.147262	0.160357	0.0230567	0.00985882	0.0132687		6	0.149362	0.0153947	0.0101104	0.00685098
	9	0.132723	0.145328	0.151287	0.0116543	0.0135967	0.00994572		9	0.143113	0.0117322	0.00947855	0.00182673
	12	0.13379	0.151285	0.149969	0.022184	0.0205639	0.00974819		12	0.145015	0.0174987	0.00974317	0.00676084
	15	0.137011	0.14091	0.149631	0.0197738	0.0186101	0.0138619		15	0.142517	0.0174153	0.00646161	0.00313183
	18	0.132302	0.141124	0.146354	0.0179143	0.0109123	0.0122599		18	0.139927	0.0136955	0.00710217	0.00371521
	21	0.134011	0.136751	0.145566	0.0204837	0.0152699	0.0123619		21	0.138776	0.0160385	0.00603778	0.00411505
	24	0.139149	0.14543	0.147661	0.0194346	0.0117926	0.00902995		24	0.14408	0.013419	0.00441376	0.00538965
	27	0.0746634	0.0599017	0.0896051	0.0183387	0.0118613	0.0158238		27	0.0747234	0.0153413	0.0148518	0.00326555
	30	0.0489101	0.0534941	0.0605733	0.0175401	0.00655752	0.0124176		30	0.0543258	0.0121718	0.00587592	0.00549544
	33	0.0552265	0.0592282	0.0512435	0.0138717	0.0114224	0.00849678		33	0.0552328	0.0112636	0.00399236	0.00269099
	36	0.0546928	0.0558074	0.055256	0.0181469	0.0072713	0.00900285		36	0.0552521	0.0114737	0.000557295	0.00584367
	39	0.0572373	0.0555244	0.0580548	0.0185309	0.00808919	0.00519668		39	0.0569388	0.0106056	0.00129132	0.00701426
	42	0.0569242	0.0550381	0.0493194	0.0168302	0.00809127	0.00746676		42	0.0537606	0.0107961	0.00396007	0.00523503
	45	0.0479897	0.055095	0.0540754	0.0134051	0.0135406	0.0148974		45	0.0523867	0.0139477	0.00384185	0.000825253
	48	0.0615137	0.0515298	0.0550646	0.017253	0.0122308	0.00919438		48	0.056036	0.0128927	0.00506235	0.0040699
	51	0.0597366	0.0549811	0.0492416	0.0120652	0.0105977	0.0141536		51	0.0546531	0.0122722	0.00525517	0.00178693
	54	0.0526405	0.0485266	0.0543771	0.0133952	0.0081062	0.0121952		54	0.0518481	0.0112322	0.00300468	0.00277287
	57	0.0697453	0.054287	0.0539213	0.00746279	0.011633	0.0122726		57	0.0593179	0.0104561	0.00903226	0.00261196
	60	0.0527182	0.0529773	0.0499092	0.0149918	0.00758828	0.0131471		60	0.0518682	0.0119091	0.00170151	0.00385392
	63	0.117402	0.147307	0.130023	0.0159714	0.0133994	0.00123301		63	0.131577	0.0102013	0.0150132	0.00787248
	66	0.159426	0.197136	0.175673	0.0119147	0.00698092	0.0113643		66	0.177412	0.0100866	0.0189149	0.00270367
	69	0.184852	0.232832	0.19472	0.0129169	0.00955086	0.0155745		69	0.204135	0.0126808	0.0253379	0.00301876
	72	0.201351	0.254272	0.215908	0.00674484	0.00581737	0.00901616		72	0.223843	0.00719279	0.0273385	0.00164577
	75	0.220433	0.256594	0.239054	0.0202666	0.00900561	0.0139678		75	0.238693	0.0144133	0.0180831	0.0056437
	78	0.231873	0.261884	0.255494	0.0150136	0.0128549	0.0163071		78	0.24975	0.0147252	0.0158086	0.00174407
	81	0.239187	0.266229	0.256961	0.0124466	0.00975579	0.0152237		81	0.254125	0.0124754	0.0137421	0.00273409
	84	0.259776	0.28201	0.268915	0.0158268	0.0189949	0.0117594		84	0.270234	0.015527	0.0111752	0.00362706
	87	0.266639	0.297333	0.272206	0.0139099	0.0174628	0.00764202		87	0.278726	0.0130049	0.0163527	0.00497255
	90	0.265106	0.301	0.279379	0.0134277	0.0133638	0.0178157		90	0.281828	0.014869	0.0180718	0.00255204
	93	0.279455	0.3065	0.288993	0.0165445	0.0162929	0.0126416		93	0.291649	0.0151597	0.0137165	0.00218436
	96	0.285527	0.317546	0.293348	0.0206209	0.0133476	0.0027499		96	0.298807	0.0122395	0.0166933	0.00898691
	99	0.292073	0.319824	0.30191	0.0182926	0.0153439	0.0151475		99	0.304602	0.0162614	0.0140703	0.00176185
	102	0.296424	0.322918	0.306009	0.0205101	0.0189237	0.0161359		102	0.30845	0.0185232	0.0134143	0.00221443
	105	0.301205	0.325851	0.30245	0.0183126	0.0142847	0.0140331		105	0.309836	0.0155435	0.0138839	0.00240144
	108	0.309343	0.319098	0.302456	0.0212163	0.0206014	0.0145173		108	0.310299	0.0187783	0.00836185	0.00370294
	111	0.306352	0.330398	0.307072	0.0210079	0.0107187	0.0120204		111	0.314608	0.0145823	0.0136801	0.00560264
	114	0.312057	0.326829	0.305331	0.00911979	0.0141788	0.00875618		114	0.314739	0.0106849	0.0109972	0.00303122
	117	0.318288	0.315059	0.307328	0.0192333	0.0209609	0.0146652		117	0.313559	0.0182865	0.0056322	0.00325291
	120	0.318818	0.334913	0.311931	0.0205118	0.0146487	0.0152973		120	0.321888	0.0168193	0.0117947	0.00321426
