# Supplementary material for: A maize epimerase modulates cell wall synthesis and glycosylation during stomatal morphogenesis
Source: Nat Commun. 2023 Jul 20;14:4384. doi: 10.1038/s41467-023-40013-6 (PMC10359280; doi:10.1038/s41467-023-40013-6)
Supplement: Supplementary file 6 — Source Data [file 41467_2023_40013_MOESM6_ESM.zip › Source Data/Figure 3/Fig. 3a,b,d,f,h source data.xls]

## Sheet: Fig. 3a
					% AVERAGE
UDP-Glu as the substrate		UDP-Glc(%)	UDP-Gal(%)		UDP-Glc	UDP-Gal
	WT-1	75.1792	24.8208	WT	75.3157	24.6843
	WT-2	75.3333	24.6667	S133A	86.2304	13.7696
	WT-3	75.4347	24.5653	Y157F	100	0
	S133A-1	86.132	13.868
	S133A-2	86.2284	13.7716
	S133A-3	86.3307	13.6693		STDEV	STDEV
	Y157F-1	100	0		0.12867	0.12867
	Y157F-2	100	0		0.0993506	0.0993506
	Y157F-3	100	0		0	0
					% AVERAGE
UDP-Gal as the substrate		UDP-Glc(%)	UDP-Gal(%)		UDP-Glc	UDP-Gal
	WT-1	75.3056	24.6944	WT	75.4776	24.5224
	WT-2	75.5961	24.4039	S133A	40.3177	59.6823
	WT-3	75.531	24.469	Y157F	0	100
	S133A-1	40.0892	59.9108
	S133A-2	40.2372	59.7628
	S133A-3	40.6266	59.3734		STDEV	STDEV
	Y157F-1	0	100		0.152433	0.152433
	Y157F-2	0	100		0.277592	0.277592
	Y157F-3	0	100		0	0

## Sheet: Fig. 3b
					% AVERAGE
UDP-GlcNAc as the substrate		UDP-GlcNAc(%)	UDP-GalNAc(%)		UDP-GlcNAc	UDP-GalNAc
	WT-1	72.3047	27.6953	WT	72.1188	27.8812
	WT-2	71.7466	28.2534	S133A	85.6073	14.3927
	WT-3	72.3051	27.6949	Y157F	100	0
	S133A-1	86.0451	13.9549
	S133A-2	85.1584	14.8416
	S133A-3	85.6184	14.3816		STDEV	STDEV
	Y157F-1	100	0		0.322331	0.322331
	Y157F-2	100	0		0.443423	0.443423
	Y157F-3	100	0		0	0
					% AVERAGE
UDP-GalNAc as the substrate		UDP-GlcNAc(%)	UDP-GalNAc(%)		UDP-GlcNAc	UDP-GalNAc
	WT-1	71.162	28.838	WT	71.4732	28.5268
	WT-2	71.5798	28.4202	S133A	26.9899	73.0101
	WT-3	71.6778	28.3222	Y157F	0	100
	S133A-1	26.7498	73.2502
	S133A-2	26.9838	73.0162
	S133A-3	27.2361	72.7639		STDEV	STDEV
	Y157F-1	0	100		0.273913	0.273913
	Y157F-2	0	100		0.243228	0.243228
	Y157F-3	0	100		0	0

## Sheet: Fig. 3d
	Area	Mean	fluorescence intensity			Area	Mean	fluorescence intensity
WT-1	275.195	29.061	7997.44		bzu3-1-1	109.511	13.208	1446.42			Intensity (a. u.)
WT-2	281.863	30.631	8633.75		bzu3-1-2	110.04	8.007	881.09			WT	bzu3-1
WT-3	290.432	27.241	7911.66		bzu3-1-3	107.69	7.438	800.998		Average	9795.1	1195.85
WT-4	266.04	28.996	7714.1		bzu3-1-5	134.804	9.59	1292.77
WT-5	255.374	29.764	7600.95		bzu3-1-6	122.051	8.28	1010.58		STDEV	1373.9	351.671
WT-11	359.353	29.109	10460.4		bzu3-1-7	106.988	11.368	1216.24		P value	4.99842e-42
WT-12	329.997	26.477	8737.33		bzu3-1-8	98.248	10.597	1041.13
WT-13	370.117	25.183	9320.66		bzu3-1-9	142.765	9.148	1306.01			Intensity (x103 a. u.)
WT-14	372.675	26.083	9720.48		bzu3-1-10	113.346	9.005	1020.68			WT	bzu3-1
WT-15	388.628	23.662	9195.72		bzu3-1-11	90.725	8.458	767.352		Average	9.7951	1.19585
WT-16	339.44	27.14	9212.4		bzu3-1-12	156.245	5.965	932.001
WT-17	358.149	27.747	9937.56		bzu3-1-13	101.747	8.36	850.605		STDEV	1.3739	0.351671
WT-18	313.883	25.221	7916.44		bzu3-1-14	95.342	9.914	945.221
WT-19	379.557	27.22	10331.5		bzu3-1-15	108.002	10.421	1125.49
WT-20	394.52	26.588	10489.5		bzu3-1-16	136.485	11.966	1633.18
WT-21	304.807	42.058	12819.6		bzu3-1-17	143.473	10.842	1555.53
WT-22	289.334	38.379	11104.3		bzu3-1-19	154.408	9.051	1397.55
WT-25	316.376	33.319	10541.3		bzu3-1-20	156.133	11.119	1736.04
WT-26	301.15	38.994	11743		bzu3-1-21	163.987	10.648	1746.13
WT-27	299.794	34.844	10446		bzu3-1-22	106.923	10.624	1135.95
WT-28	293.528	30.752	9026.57		bzu3-1-23	137.104	8.708	1193.9
WT-29	284.652	41.436	11794.8		bzu3-1-24	113.007	8.431	952.762
WT-30	297.049	37.201	11050.5		bzu3-1-25	164.242	8.813	1447.46
WT-31	280.227	38.421	10766.6		bzu3-1-26	169.255	9.986	1690.18
WT-32	288.62	41.102	11862.9		bzu3-1-29	170.296	9.87	1680.82
WT-33	317.752	32.815	10427		bzu3-1-30	139.819	7.113	994.533
WT-35	309.37	36.363	11249.6		bzu3-1-32	148.446	8.816	1308.7
WT-36	305.669	32.226	9850.49		bzu3-1-33	129.848	11.29	1465.98
WT-37	319.93	29.77	9524.32		bzu3-1-34	158.295	11.138	1763.09
WT-38	328.586	25.929	8519.91		bzu3-1-35	178.8	3.512	627.946
WT-39	326.335	24.613	8032.08		bzu3-1-37	201.025	3.92	788.018
WT-40	328.179	28.96	9504.06		bzu3-1-40	163.39	3.138	512.718
			9795.1					1195.85

## Sheet: Fig. 3f
	Area	Mean	fluorescence intensity			Area	Mean	fluorescence intensity
WT-1	68.951	3.223	222.229		bzu3-1-1	17.839	0.13	2.31907			Intensity (a. u.)
WT-2	75.967	2.007	152.466		bzu3-1-2	34.474	0.545	18.7883			WT	bzu3-1
WT-3	80.866	1.729	139.817		bzu3-1-3	32.913	0.761	25.0468		Average	172.984	10.7526
WT-4	83.993	1.958	164.458		bzu3-1-4	21.595	0.009	0.194355
WT-5	70.184	2.225	156.159		bzu3-1-5	33.505	0.675	22.6159		STDEV	29.4241	7.87971
WT-6	59.073	2.204	130.197		bzu3-1-6	62.783	0.288	18.0815		P value	2.36509e-36
WT-7	53.316	3.873	206.493		bzu3-1-7	55.01	0.377	20.7388
WT-8	50.314	4.243	213.482		bzu3-1-8	30.332	0.011	0.333652
WT-9	69.934	2.954	206.585		bzu3-1-9	39.755	0.253	10.058
WT-10	47.502	3.19	151.531		bzu3-1-10	32.91	0.007	0.23037
WT-11	72.484	2.092	151.637		bzu3-1-11	61.418	0.119	7.30874
WT-12	60.309	2.536	152.944		bzu3-1-12	70.233	0.288	20.2271
WT-13	67.339	3.017	203.162		bzu3-1-13	23.085	1.117	25.7859
WT-14	61.25	2.325	142.406		bzu3-1-14	32.774	0.296	9.7011
WT-15	48.444	2.786	134.965		bzu3-1-15	25.08	0.102	2.55816
WT-16	50.153	3.786	189.879		bzu3-1-16	40.245	0.214	8.61243
WT-17	78.675	2.295	180.559		bzu3-1-17	39.431	0.373	14.7078
WT-18	47.53	4.315	205.092		bzu3-1-18	23.911	0.015	0.358665
WT-19	62.309	2.395	149.23		bzu3-1-19	51.134	0.241	12.3233
WT-20	64.403	3.443	221.74		bzu3-1-20	36.545	0.558	20.3921
WT-21	56.332	3.691	207.921		bzu3-1-21	21.253	0.265	5.63205
WT-22	61.958	2.476	153.408		bzu3-1-22	31.585	0.2	6.317
WT-23	41.241	4.19	172.8		bzu3-1-23	23.266	0.414	9.63212
WT-24	60.344	2.7	162.929		bzu3-1-24	31.623	0.34	10.7518
WT-25	45.474	3.569	162.297		bzu3-1-25	29.891	0.115	3.43746
WT-26	61.288	2.959	181.351		bzu3-1-26	44.559	0.127	5.65899
WT-27	64.245	2.546	163.568		bzu3-1-27	42.189	0.239	10.0832
WT-28	70.168	1.851	129.881		bzu3-1-28	40.193	0.238	9.56593
WT-29	67.424	2.384	160.739		bzu3-1-29	23.99	0.165	3.95835
WT-30	54.628	4.02	219.605		bzu3-1-30	30.639	0.56	17.1578
			172.984					10.7526

## Sheet: Fig. 3h
	Area	Mean	Raman signal intensity			Area	Mean	Raman signal intensity
WT-1	349.901	2230.18	780343		bzu3-1-1	84.911	2128.84	180762			Intensity (a. u.)
WT-2	458.789	2198.96	1.00886e+06		bzu3-1-2	267.215	2080.32	555892			WT	bzu3-1
WT-3	404.654	2184.93	884141		bzu3-1-3	365.35	2033.23	742840		Average	717718	269296
WT-4	398.969	2185.2	871826		bzu3-1-4	103.079	2065.7	212931
WT-5	417.508	2168.49	905362		bzu3-1-5	245.709	2056.47	505293		STDEV	98907.8	144010
WT-6	381.665	2149.75	820484		bzu3-1-6	178.72	2023.31	361606		P value	1.14172e-65
WT-7	334.946	2145.06	718479		bzu3-1-7	108.023	2032.27	219532
WT-8	400.204	2141.39	856993		bzu3-1-8	199.731	2083.09	416058
WT-9	313.44	2114.23	662685		bzu3-1-9	91.956	2078.98	191175			Intensity (x105 a. u.)
WT-10	289.462	2153.03	623220		bzu3-1-10	137.933	2027.08	279601			WT	bzu3-1
WT-11	372.025	2153.07	800994		bzu3-1-11	227.664	2082.07	474011		Average	7.17718	2.69296
WT-12	401.688	2150.14	863687		bzu3-1-12	169.821	1995.97	338958
WT-13	319.125	2201.31	702492		bzu3-1-13	170.316	2023.24	344591		STDEV	0.989078	1.4401
WT-14	363.373	2150.08	781280		bzu3-1-14	125.079	2078.99	260037
WT-15	275.62	2132.19	587674		bzu3-1-15	114.697	2068.74	237278
WT-16	392.789	2127.28	835572		bzu3-1-16	139.169	2019.83	281098
WT-17	377.957	2164.48	818082		bzu3-1-17	323.328	2082.13	673210
WT-18	321.35	2098.76	674436		bzu3-1-18	107.034	2089.55	223653
WT-19	354.968	2156.56	765508		bzu3-1-19	273.889	2023.59	554238
WT-20	352.744	2195.35	774396		bzu3-1-20	63.158	2128.26	134417
WT-21	348.541	2152.98	750401		bzu3-1-21	59.821	2117.01	126642
WT-22	384.631	2138.75	822630		bzu3-1-22	86.023	2086.03	179447
WT-23	288.968	2160.05	624186		bzu3-1-23	135.709	2063.76	280071
WT-24	417.014	2228.19	929186		bzu3-1-24	72.18	2036.94	147026
WT-25	331.732	2136.52	708751		bzu3-1-25	88.989	2062.23	183516
WT-26	308.002	2117.2	652102		bzu3-1-26	117.911	2076.36	244826
WT-27	320.609	2104.64	674766		bzu3-1-27	109.012	2092.46	228104
WT-28	312.451	2104.29	657488		bzu3-1-28	127.551	2058.41	262552
WT-29	334.451	2153.74	720319		bzu3-1-29	303.552	2042.25	619929
WT-30	397.485	2107.71	837784		bzu3-1-30	87.012	2115.32	184058
WT-31	283.777	2086.02	591965		bzu3-1-31	252.136	2059.73	519331
WT-32	351.755	2136.55	751542		bzu3-1-32	179.214	2066.18	370287
WT-33	288.226	2157.01	621706		bzu3-1-33	232.114	2066.45	479651
WT-34	306.766	2124.77	651807		bzu3-1-34	83.798	2049.64	171756
WT-35	322.339	2098.65	676476		bzu3-1-35	190.338	2014.05	383351
WT-36	351.508	2141.97	752921		bzu3-1-36	157.462	2043.54	321779
WT-37	349.283	2187.17	763941		bzu3-1-37	137.686	2086.04	287218
WT-38	385.373	2194.01	845512		bzu3-1-38	86.27	2094.36	180681
WT-39	310.968	2112.92	657049		bzu3-1-39	77.371	2137.92	165413
WT-40	335.44	2128.31	713920		bzu3-1-40	89.978	2113.82	190197
WT-41	339.642	2161.15	734017		bzu3-1-41	152.765	2040.82	311765
WT-42	326.047	2069.29	674686		bzu3-1-42	97.888	2095.1	205085
WT-43	287.423	2474.22	711148		bzu3-1-43	94.675	2103.04	199105
WT-44	254.114	2355.65	598603		bzu3-1-44	267.462	2074.41	554826
WT-45	325.552	2387.15	777140		bzu3-1-45	61.304	2088.54	128036
WT-46	272.159	2348.87	639265		bzu3-1-46	163.889	2060.28	337658
WT-47	307.755	2338.74	719759		bzu3-1-47	99.371	2088.39	207525
WT-48	310.474	2373.97	737056		bzu3-1-48	118.158	2074.54	245123
WT-49	219.507	2325.35	510431		bzu3-1-49	211.349	2063.57	436135
WT-50	278.091	2300.2	639666		bzu3-1-50	270.923	1981.79	536914
WT-51	325.552	2353.57	766209		bzu3-1-51	78.113	2079.34	162423
WT-52	320.361	2320.78	743486		bzu3-1-52	141.888	2082.88	295535
WT-53	344.833	2309.06	796241		bzu3-1-53	78.36	2095.88	164233
WT-54	258.316	2318.11	598806		bzu3-1-54	123.349	2073.24	255732
WT-55	305.53	2339.44	714770		bzu3-1-55	154.99	2067.51	320443
WT-56	329.26	2341.69	771025		bzu3-1-56	173.776	2050.88	356394
WT-57	348.047	2356.34	820118		bzu3-1-57	219.507	2076.79	455870
WT-58	236.81	2307.1	546343		bzu3-1-58	81.821	2064.88	168950
WT-59	246.698	2328.63	574469		bzu3-1-59	84.54	2103.92	177865
WT-60	275.125	2356.8	648414		bzu3-1-60	140.9	2094.1	295059
WT-61	236.069	2271.66	536269		bzu3-1-61	100.113	2083.22	208557
WT-62	321.597	2298.25	739111		bzu3-1-62	51.169	2197.5	112444
WT-63	283.53	2289.98	649278		bzu3-1-63	205.664	2093.76	430610
WT-64	302.069	2362.61	713671		bzu3-1-64	64.517	2111.55	136231
WT-65	272.653	2295.92	625989		bzu3-1-65	245.462	2064.98	506874
WT-66	249.046	2119.62	527882		bzu3-1-66	90.72	2093.51	189923
WT-67	301.822	2115.49	638503		bzu3-1-67	63.528	2170.3	137875
WT-68	392.047	2149.09	842543		bzu3-1-68	294.653	2062.79	607808
WT-69	373.508	2100.75	784647		bzu3-1-69	43.753	2143.17	93770.1
WT-70	335.687	2065.95	693513		bzu3-1-70	61.798	2115.46	130731
WT-71	362.137	2137.74	774157		bzu3-1-71	56.36	2054.37	115784
WT-72	332.474	2109.98	701513		bzu3-1-72	54.382	2063.18	112200
WT-73	385.867	2121.02	818431		bzu3-1-73	54.63	2096.67	114541
WT-74	338.406	2085.55	705762		bzu3-1-74	113.708	2064.9	234796
WT-75	329.755	2125.22	700803		bzu3-1-75	145.102	2049.12	297331
WT-76	379.193	2118.49	803315		bzu3-1-76	153.754	2046.4	314642
WT-77	336.676	2083.14	701345		bzu3-1-77	55.865	2104.61	117574
WT-78	242.99	2139.69	519924		bzu3-1-78	145.844	2021.43	294814
WT-79	359.665	2155.18	775142		bzu3-1-79	47.461	2107.06	100003
WT-80	336.923	2128.57	717165		bzu3-1-80	143.619	2099.92	301588
WT-81	387.845	2109.47	818148		bzu3-1-81	67.978	2064.84	140364
WT-82	332.968	2063.09	686942		bzu3-1-82	69.708	2086.44	145441
WT-83	381.912	2109.03	805463		bzu3-1-83	55.618	2149.27	119538
WT-84	314.367	2115.94	665181		bzu3-1-84	66	1960.49	129392
WT-85	286.743	2108.28	604536		bzu3-1-85	86.517	2075.63	179577
WT-86	304.294	2105.45	640676		bzu3-1-86	70.45	2101.86	148076
WT-87	328.271	2138.7	702072		bzu3-1-87	68.04	2113.61	143810
WT-88	337.912	2124.26	717813		bzu3-1-88	133.484	2095.9	279769
WT-89	265.237	2124.71	563552		bzu3-1-89	69.708	2109.7	147063
WT-90	288.474	2108.31	608192		bzu3-1-90	121.619	2064.21	251047
WT-91	308.496	2115.47	652614		bzu3-1-91	71.933	2138.26	153812
WT-92	280.563	2093.84	587453		bzu3-1-92	132.99	2089.51	277884
WT-93	355.215	2132.7	757567		bzu3-1-93	138.922	2096.83	291296
WT-94	412.317	2083.64	859121		bzu3-1-94	77.371	2088.59	161596
WT-95	389.822	2137.8	833361		bzu3-1-95	217.282	2096.98	455637
WT-96	241.754	2099.99	507681		bzu3-1-96	155.484	2108.63	327858
WT-97	319.62	2088.9	667655		bzu3-1-97	66.742	2090.96	139555
WT-98	370.047	2084.88	771502		bzu3-1-98	58.09	2102.98	122162
WT-99	339.89	2119	720227		bzu3-1-99	96.405	2137.03	206020
WT-100	368.069	2093.39	770512		bzu3-1-100	159.192	2089.03	332557
			717718		bzu3-1-101	118.405	2084.41	246804
					bzu3-1-102	68.225	2064.54	140853
					bzu3-1-103	53.641	2080.63	111607
								269296
