# Supplementary material for: A maize epimerase modulates cell wall synthesis and glycosylation during stomatal morphogenesis
Source: Nat Commun. 2023 Jul 20;14:4384. doi: 10.1038/s41467-023-40013-6 (PMC10359280; doi:10.1038/s41467-023-40013-6)
Supplement: Supplementary file 6 — Source Data [file 41467_2023_40013_MOESM6_ESM.zip › Source Data/Figure 4/Fig. 4a,b source data.xlsx]

## Sheet: Fig.4a
	ng/ml				ng/g				ug/g
	UDP-Glc	UDP-Gal			UDP-Glc	UDP-Gal			UDP-Glc	UDP-Gal
Zheng58-1	17016	2924.5		Zheng58-1	170160	29245		Zheng58-1	170.16	29.245
Zheng58-2	17632	3038.2		Zheng58-2	176320	30382		Zheng58-2	176.32	30.382
Zheng58-3	17444	3049.3		Zheng58-3	174440	30493		Zheng58-3	174.44	30.493
bzu3-2-1	14788	4850.9		bzu3-2-1	147880	48509		bzu3-2-1	147.88	48.509
bzu3-2-2	14120	4692.1		bzu3-2-2	141200	46921		bzu3-2-2	141.2	46.921
bzu3-2-3	14662	4656.2		bzu3-2-3	146620	46562		bzu3-2-3	146.62	46.562
									ug/g
									UDP-Glc	UDP-Gal
								Zheng58	173.64	30.04
								bzu3-2	145.233	47.3307
								SDTEV	3.15696	0.690724
									3.54933	1.03613
								P value	0.000490398	1.77301e-05

## Sheet: Fig. 4b
	bzu3-2 Mock					bzu3-2 UDP-Glc
	Dumbbell	Antenna	Rod			Dumbbell	Antenna	Rod
1	3	595	45		1	95	244	488
2	1	681	39		2	103	405	408
3	1	403	39		3	53	102	304
4	1	488	35		4	56	114	279
5	0	529	41		5	113	111	408
											%
	%					%					Dumbbell	Antenna	Rod	STDEV	STDEV	STDEV
	Dumbbell	Antenna	Rod			Dumbbell	Antenna	Rod		Mock	0.204367	92.7789	7.01672	0.169901	1.25029	1.2168
1	0.466563	92.535	6.99844		1	11.4873	29.5042	59.0085		UDP-Glc	12.9261	27.7787	59.2952	2.80824	10.1739	8.6837
2	0.138696	94.4521	5.40915		2	11.2445	44.214	44.5415
3	0.225734	90.9707	8.80361		3	11.5468	22.2222	66.2309
4	0.19084	93.1298	6.67939		4	12.4722	25.3898	62.1381
5	0	92.807	7.19298		5	17.8797	17.5633	64.557
AVERAGE	0.204367	92.7789	7.01672		AVERAGE	12.9261	27.7787	59.2952
STDEV	0.169901	1.25029	1.2168		STDEV	2.80824	10.1739	8.6837
