# Supplementary material for: A maize epimerase modulates cell wall synthesis and glycosylation during stomatal morphogenesis
Source: Nat Commun. 2023 Jul 20;14:4384. doi: 10.1038/s41467-023-40013-6 (PMC10359280; doi:10.1038/s41467-023-40013-6)
Supplement: Supplementary file 6 — Source Data [file 41467_2023_40013_MOESM6_ESM.zip › Source Data/Source data are provided as a Source Data file.txt]

Source data are provided as a Source Data file

1. Fig. 1c,f,g source data were supplied in Figure 1.
2. Fig. 3a,b,d,f,h source data were supplied in Figure 3.
3. Fig. 4a,b source data were supplied in Figure 4.
4. Fig. 5a-c source data were supplied in Figure 5.
5. Supplementary Fig. S1c,e source data were supplied in Supplementary Fig. S1.
6. Supplementary Fig. S3c,d source data were supplied in Supplementary Fig. S3.
7. Supplementary Fig. S6 source data were supplied in Supplementary Fig. S6.
8. Supplementary Fig. S10 source data were supplied in Supplementary Fig. S10.
9. Supplementary Fig. S11 source data were supplied in Supplementary Fig. S11.
10. Supplementary Fig. S12 source data were supplied in Supplementary Fig. S12.
11. Supplementary Fig. S19a-c,e,f source data were supplied in Supplementary Fig. S19.
12. Supplementary Fig. S20b,c source data were supplied in Supplementary Fig. S20.
13. Supplementary Fig. S21d source data were supplied in Supplementary Fig. S21.
