# Supplementary material for: A maize epimerase modulates cell wall synthesis and glycosylation during stomatal morphogenesis
Source: Nat Commun. 2023 Jul 20;14:4384. doi: 10.1038/s41467-023-40013-6 (PMC10359280; doi:10.1038/s41467-023-40013-6)
Supplement: Supplementary file 6 — Source Data [file 41467_2023_40013_MOESM6_ESM.zip › Source Data/Supplementary Fig. S1/Supplementary Fig. S1c,e source data.xls]

## Sheet: Fig. S1c
	Dumbbell	Antenna	Rod			Dumbbell	Antenna	Rod
Zheng58-1	138	0	0		bzu3-2-1	0	97	10
Zheng58-2	105	0	0		bzu3-2-2	0	132	7
Zheng58-3	132	0	0		bzu3-2-3	0	87	9
Zheng58-4	101	0	0		bzu3-2-4	0	129	13
Zheng58-5	164	0	0		bzu3-2-5	0	106	10
Zheng58-6	58	0	0		bzu3-2-6	0	137	0
Zheng58-7	87	0	0		bzu3-2-7	0	133	10
Zheng58-8	97	0	0		bzu3-2-8	0	152	0
Zheng58-9	130	0	0		bzu3-2-9	0	125	11
Zheng58-10	96	0	0		bzu3-2-10	0	107	11
	%					%						%
	Dumbbell	Antenna	Rod			Dumbbell	Antenna	Rod				Dumbbell	Antenna	Rod	STDEV	STDEV	STDEV
Zheng58-1	100	0	0		bzu3-2-1	0	90.6542	9.34579			Zheng58	100	0	0	0	0	0
Zheng58-2	100	0	0		bzu3-2-2	0	94.964	5.03597			bzu3-2	0	93.4064	6.59357	0	3.72969	3.72969
Zheng58-3	100	0	0		bzu3-2-3	0	90.625	9.375
Zheng58-4	100	0	0		bzu3-2-4	0	90.8451	9.15493
Zheng58-5	100	0	0		bzu3-2-5	0	91.3793	8.62069
Zheng58-6	100	0	0		bzu3-2-6	0	100	0
Zheng58-7	100	0	0		bzu3-2-7	0	93.007	6.99301
Zheng58-8	100	0	0		bzu3-2-8	0	100	0
Zheng58-9	100	0	0		bzu3-2-9	0	91.9118	8.08824
Zheng58-10	100	0	0		bzu3-2-10	0	90.678	9.32203
AVERAGE	100	0	0		AVERAGE	0	93.4064	6.59357
STDEV	0	0	0		STDEV	0	3.72969	3.72969

## Sheet: Fig. S1e
The area of vision field was 1.142mm2
WT-1	96		bzu3-1-1	79		Zheng58-1	75		bzu3-2-1	84
	86			75			84			65				WT	bzu3-1
	81			84			66			65			Average	75.5397	76.5574
	94			80			66			68
	80			80			70			62			STDEV	8.67296	7.86029
	79			70			70			63			P value	0.495287
WT-2	81		bzu3-1-2	88			65			68
	85			75		Zheng58-2	66		bzu3-2-2	73
	74			65			59			83
	67			63			56			70
	74			73			61			64				Zheng58	bzu3-2
WT-3	73			69			58			54			Average	68.3529	69.4394
	79		bzu3-1-3	75			61			60
	69			82			83		bzu3-2-3	59			STDEV	7.99209	8.79008
	70			71		Zheng58-3	69			57			P value	0.455183
	77			62			51			68
	76			74			78			66
	90		bzu3-1-4	86			75			65
WT-4	87			67			79			75
	76			79			75			80
	73			71			76		bzu3-2-4	68
	53			85		Zheng58-4	72			63
	67			81			63			69
WT-5	72			87			61			83
	70		bzu3-1-5	84			65			85
	69			88			60			83
	61			82			63		bzu3-2-5	65
	62			80			60			71
	75			68		Zheng58-5	85			73
	68			86			84			80
WT-6	92		bzu3-1-6	86			79			76
	73			88			60			65
	81			74			72		bzu3-2-6	81
	76			73			74			79
	75			72			77			70
	71			75		Zheng58-6	66			67
WT-7	83			83			66			70
	88		bzu3-1-7	69			67			75
	87			62			74		bzu3-2-7	81
	86			68			69			76
	71			70			65			74
	76			81			73			68
WT-8	65			74		Zheng58-7	73			64
	75		bzu3-1-8	78			61			58
	68			70			64			61
	79			68			58		bzu3-2-8	85
	69			72			53			59
	64			76			72			77
	80			62			77			67
WT-9	84			88		Zheng58-8	72			80
	67		bzu3-1-9	84			59			59
	72			80			66			81
	67			83			66		bzu3-2-9	52
	78			64			78			56
	83			77			82			71
	92		bzu3-1-10	93		Zheng58-9	79			57
WT-10	72			84			74			60
	68			68			72			71
	75			73			66			76
	66			81			67		bzu3-2-10	78
	69			85			70			81
	72		AVERAGE	76.5574			68			67
	71		STDEV	7.86029		Zheng58-10	67			70
AVERAGE	75.5397						58			56
STDEV	8.67296						68			70
							60			56
							55		AVERAGE	69.4394
							65		STDEV	8.79008
						AVERAGE	68.3529
						STDEV	7.99209
