# Supplementary material for: A maize epimerase modulates cell wall synthesis and glycosylation during stomatal morphogenesis
Source: Nat Commun. 2023 Jul 20;14:4384. doi: 10.1038/s41467-023-40013-6 (PMC10359280; doi:10.1038/s41467-023-40013-6)
Supplement: Supplementary file 6 — Source Data [file 41467_2023_40013_MOESM6_ESM.zip › Source Data/Supplementary Fig. S10/Supplementary Fig. S10 source data.xls]

## Sheet: Fig. S10
Intensity (a. u.)
GMC division	kidney like	elongation stages
3.203	13.915	33.741		Intensity (a. u.)	STDEV
3.404	12.058	36.697	GMC division	3.95463	1.33003
3.146	20.992	32.815	kidney like	13.4061	2.86088
4.976	13.425	29.978	elongation stages	30.3079	5.86436
3.599	8.772	30.966
4.764	10.009	48.62
4.728	13.441	38.157
2.895	12.275	33.333
6.575	14.123	22.842
4.492	11.061	30.32
4.117	11.278	26.68
4.614	11.891	27.608
6.29	11.548	41.799
4.883	11.884	22.414
5.004	13.152	39.349
5.185	15.265	29.262
5.315	9.281	32.228
4.613	11.431	30.944
6.72	12.893	31.153
4.157	14.428	29.209
3.989	14.775	28.018
7.17	8.371	34.288
6.459	14.13	28.212
5.046	9.425	20.226
6.727	13.781	29.35
5.856	17.124	28.173
7.172	18.652	27.392
4.651	10.702	22.965
3.166	15.021	29.033
4.814	17.348	35.413
4.218	16.753	28.776
3.926	11.583	35.648
5.453	16.553	22.803
3.643	11.568	27.1
3.317	17.011	30.034
1.532	12.457	21.734
2.197	13.49	25.486
3.573	11.678	20.585
3.48	17.048	18.361
4.277	11.45	28.902
4.183	15.498	22.21
2.363	12.08	23.943
2.907	11.288	27.501
1.962	10.322	33.006
3.104	13.969	31.663
4.282	10.12	21.446
2.583	9.743	32.336
3.546	12.707	30.214
4.497	15.582	29.559
3.286	10.767	36.621
3.256	10.603	24.742
3.192	13.062	31.652
3.007	11.747	37.623
2.038	11.441	32.617
3.254	14.24	37.638
3.943	13.556	24.693
6.549	13.569	25.432
3.139	14.946	23.773
3.737	10.658	29.798
2.317	12.064	36.05
2.137	13.278	31.928
2.486	18.321	33.027
1.879	15.629	33.221
2.206	16.517	33.341
3.514	15.608	38.476
4.949	15.583	42.546
3.342	23.27	34.962
2.768	13.4061	30.3079
3.331
3.919
2.724
4.011
3.093
2.495
4.038
2.154
5.153
3.734
3.992
3.95463
