# Supplementary material for: A maize epimerase modulates cell wall synthesis and glycosylation during stomatal morphogenesis
Source: Nat Commun. 2023 Jul 20;14:4384. doi: 10.1038/s41467-023-40013-6 (PMC10359280; doi:10.1038/s41467-023-40013-6)
Supplement: Supplementary file 6 — Source Data [file 41467_2023_40013_MOESM6_ESM.zip › Source Data/Supplementary Fig. S12/Supplementary Fig. S12a-d source data.xls]

## Sheet: Fig. S12a
	The standard curve of UDP-Glc						The standard curve of UDP-Gal
	[S] mg/ml	Area					[S] mg/ml	Area
	2.24	16772067					2	17543797
	1.68	12482343					1.5	13186145
	1.12	8485422					1	8941341
	0.56	4186201					0.5	4336681
	0.28	2101959					0.25	2137881
	0.14	1058318					0.125	1057129
	0.07	545756					0.0625	524477
	Regression equation: y = 7E+06x + 21080						Regression equation: y = 9E+06x - 28888
	correlation coefficient: R² = 0.9999						correlation coefficient: R² = 0.9999
	UDP-Gal as the substrate(mg/ml)	UDP-Glc produce (Area)	UDP-Glc produce (mg/ml)				UDP-Glc as the substrate(mg/ml)	UDP-Gal produce (Area)	UDP-Gal produce (mg/ml)
	0.125	751512	0.104347				0.14	270809	0.0332997
	0.25	1445889	0.203544				0.28	525725	0.0616237
	0.375	1882209	0.265876				0.42	745815	0.0860781
	0.5	2279571	0.322642				0.56	983103	0.112443
	0.75	2875376	0.407757				0.84	1267243	0.144015
	1	3148907	0.446832				1.12	1504149	0.170337
	1.5	3430594	0.487073				1.68	1873067	0.211328
	2	3803387	0.54033				2.24	2075445	0.233815
	UDP-Gal as the substrate(mM)	UDP-Glc produce (mM/min)					UDP-Glc as the substrate(mM)	UDP-Gal produce (mM/min)
	0.204827	0.170986					0.229407	0.0545655
	0.409655	0.333531					0.458813	0.100978
	0.614482	0.435669					0.68822	0.141049
	0.819309	0.528687					0.917627	0.184252
	1.22896	0.668158					1.37644	0.235985
	1.63862	0.732188					1.83525	0.279118
	2.45793	0.798128					2.75288	0.346287
	3.27724	0.885394					3.67051	0.383133

## Sheet: Fig. S12b
	UDP-Gal as the substrate(mM)	UDP-Glc produce (mM/min)					UDP-Glc as the substrate(mM)	UDP-Gal produce (mM/min)
	0.204827	0.170986					0.229407	0.0545655
	0.409655	0.333531					0.458813	0.100978
	0.614482	0.435669					0.68822	0.141049
	0.819309	0.528687					0.917627	0.184252
	1.22896	0.668158					1.37644	0.235985
	1.63862	0.732188					1.83525	0.279118
	2.45793	0.798128					2.75288	0.346287
	3.27724	0.885394					3.67051	0.383133
	Lineweaver-Burk plot of target protein BZU3 for UDP-Gal as a substrate.						Lineweaver-Burk plot of target protein BZU3 for UDP-Glc as a substrate.
	1/ [s]	1/ V					1/ [s]	1/ V
	4.88216	5.84844					4.35907	18.3266
	2.44108	2.99822					2.17954	9.90318
	1.62739	2.29532					1.45302	7.08972
	1.22054	1.89148					1.08977	5.42735
	0.813693	1.49665					0.726512	4.23756
	0.61027	1.36577					0.544884	3.58271
	0.406847	1.25293					0.363256	2.88778
	0.305135	1.12944					0.272442	2.61006
	Vmax (mM/min)	1.41303					Vmax (mM/min)	0.690846
	Km	1.44864					Km	2.67102

## Sheet: Fig. S12c
	The standard curve of UDP-GlcNAc						The standard curve of UDP-GalNAc
	[S] mg/ml	Area					[S] mg/ml	Area
	2	18169100					1.6	15979314
	1.5	13266672					1.2	12210349
	1	9057200					0.8	7954684
	0.5	4528740					0.4	3969493
	0.25	2261935					0.2	1976798
	0.125	1125079					0.1	982957
	0.0625	555219					0.05	483636
	Regression equation: y = 9E+06x - 5884.8						Regression equation: y = 1E+07x - 28873
	correlation coefficient: R² = 0.9997						correlation coefficient: R² = 0.9998
	UDP-GalNAc as the substrate(mg/ml)	UDP-GlcNAc produce (Area)	UDP-GlcNAc produce (mg/ml)				UDP-GlcNAc as the substrate(mg/ml)	UDP-GalNAc produce (Area)	UDP-GalNAc produce (mg/ml)
	0.1	480631	0.0540573				0.125	190526	0.0219399
	0.2	817467	0.0914835				0.25	275363	0.0304236
	0.3	1029386	0.11503				0.375	354179	0.0383052
	0.4	1092638	0.122058				0.5	414145	0.0443018
	0.6	1334661	0.14895				0.75	447026	0.0475899
	0.8	1489480	0.166152				1	502813	0.0531686
	1.2	1664766	0.185628				1.5	545633	0.0574506
	1.6	1706397	0.190254				2	610722	0.0639595
	UDP-GalNAc as the substrate(mM)	UDP-GlcNAc produce (mM/min)					UDP-GlcNAc as the substrate(mM)	UDP-GalNAc produce (mM/min)
	0.153534	0.0829965					0.191918	0.0336853
	0.307069	0.140459					0.383836	0.0467107
	0.460603	0.176611					0.575754	0.0588116
	0.614137	0.187401					0.767672	0.0680185
	0.921206	0.228689					1.15151	0.0730668
	1.22827	0.2551					1.53534	0.0816321
	1.84241	0.285003					2.30302	0.0882064
	2.45655	0.292105					3.07069	0.0981998

## Sheet: Fig. S12d
	UDP-GalNAc as the substrate(mM)	UDP-GlcNAc produce (mM/min)					UDP-GlcNAc as the substrate(mM)	UDP-GalNAc produce (mM/min)
	0.153534	0.0829965					0.191918	0.0336853
	0.307069	0.140459					0.383836	0.0467107
	0.460603	0.176611					0.575754	0.0588116
	0.614137	0.187401					0.767672	0.0680185
	0.921206	0.228689					1.15151	0.0730668
	1.22827	0.2551					1.53534	0.0816321
	1.84241	0.285003					2.30302	0.0882064
	2.45655	0.292105					3.07069	0.0981998
	Lineweaver-Burk plot of target protein BZU3 for UDP-GalNAc as a substrate.						Lineweaver-Burk plot of target protein BZU3 for UDP-GlcNAc as a substrate.
	1/ [s]	1/ V					1/ [s]	1/ V
	6.5132	12.0487					5.21056	29.6866
	3.2566	7.11953					2.60528	21.4084
	2.17107	5.66217					1.73685	17.0034
	1.6283	5.33615					1.30264	14.7019
	1.08553	4.37276					0.868427	13.6861
	0.81415	3.92003					0.65132	12.2501
	0.542767	3.50874					0.434213	11.337
	0.407075	3.42343					0.32566	10.1833
	Vmax (mM/min)	0.358192					Vmax (mM/min)	0.102145
	Km	0.503009					Km	0.403892
