# Supplementary material for: A maize epimerase modulates cell wall synthesis and glycosylation during stomatal morphogenesis
Source: Nat Commun. 2023 Jul 20;14:4384. doi: 10.1038/s41467-023-40013-6 (PMC10359280; doi:10.1038/s41467-023-40013-6)
Supplement: Supplementary file 6 — Source Data [file 41467_2023_40013_MOESM6_ESM.zip › Source Data/Supplementary Fig. S19/Supplementary Fig. S19a-c,e,f source data.xls]

## Sheet: Fig. S19e
	Zheng58 (um)		bzu3-2 (um)
	wall-x		wall-x
	12.292		15.772
	18.161		12.697
	14.985		10.952
	18.853		6.154
	13.601		15.098
	16.293		14.117
	17.803		12.575
	14.621		16.85
	14.75		13.209
	21.319		12.116
	17.503		16.273
	17.433		11.757
	10.705		15.532
	18.546		16.198
	12.511		14.052
	16.77		11.753
	16.407		16.239
	16.513		12.432
	15.309		14.474
	16.7		10.423
	9.117		12.732
	15.011		13.032
	9.453		16.18
	14.447		11.6
	14.86		14.318
	11.371		10.071
	12.006		20.309
	9.392		15.305
	10.716		19.729
	15.57		11.489
	10.05		16.486
	10.418		12.107
	10.406		13.323
	16.282		13.148
	11.431		14.769
	11.944		12.859
	12.23		19.856
	11.091		15.162
	11.883		17.518
	13.658		12.976
	10.32		13.995
	15.546		9.969
	10.24		16.825
	17.295		11.241
	14.496		13.593
	15.32		12.444
	13.362		13.841
	15.862		15.116
	14.795		15.051
	24.404		10.751
	14.275		14.959
	17.066		11.75
	16.876		16.566
	22.085		13.074
	16.265		14.581
	17.816		18.688
	19.502		13.674
	17.099		13.96
	15.521		10.96
	18.934		12.01
	12.057		9.549
	15.619		15.203
	11.772		13.078
	15.776		14.398
	15.272		15.215
	16.558		14.573
	15.25		11.598
	14.447		12.796
	12.231		10.9
	17.184		11.448
	16.672		10.943
	12.81		13.591
	18.922		10.368
	17.34		13.138
	12.119		15.725
	18.854		16.857
	19.548		13.619
	11.37		18.267
	17.906		14.09
	14.463		17.797
	14.703		17.23
	17.856		15.732
	15.766		13.546
	16.874		21.348
	13.102		11.597
	15.722		15.665
	13.469		14.367
	18.524		23.339
	14.544		15.459
	16.648		17.804
	13.452		11.866
	18.313		14.146
	12.326		11.021
	17.441		12.478
	16.928		10.926
	11.617		11.657
	13.722		13.906
	14.556		14.022
	16.764		14.741
	16.549		14.846
	9.121		14.336
	19.689		14.442
	16.552		13.187
	15.678		18.19
	15.463		10.991
	17.729		15.076
	11.733		14.667
	21.755		15.514
	11.903		17.427
	10.644		12.255
	20.644		11.103
	22.378		16.985
	17.359		16.592
	19.997		14.118
	17.765		8.266
	25.85		12.806
	15.19		9.832
	18.983		12.055
	21.751		11.674
	21.726		14.984
	17.887		13.053
	23.992		11.573
	16.659		11.203
	17.393		15.968
	17.566		13.399
	23.69		14.397
	20.148		10.668
	19.112		15.632
	11.625		13.424
	12.267		14.477
	11.07		14.855
	14.628		15.343
	16.477		16.303
	14.338		12.93
	12.178		14.387
	17.456		16.106
	10.814		15.038
	13.882		13.238
	11.59		15.022
	13.212		15.314
	13.923		19.76
	19.412		14.909
	15.669		20.395
	16.562		15.669
	13.848		20.464
	15.404		15.523
	16.132		15.705
	17.437		12.123
	17.555		14.267
	23.825		14.479
	22.375		20.034
	20.547		13.352
	17.244		15.743
	25.191		14.78
	19.177		17.736
	21.059		16.703
	15.412		15.885
	21.919		13.698
	23.238		21.421
	18.13		19.953
	21.211		16.556
	23.108		18.999
	17.704		18.286
	21.465		20.239
	19.382		13.724
	22.819		13.616
	16.241		15.77
	23.095		17.524
	18.291		17.466
	12.873		17.657
	15.312		17.735
	17.366		17.954
	17.54		17.742
	17.451		16.084
	14.526		13.476
	18.577		19.679
	18.152		12.298
	20.274		17.014
	18.285		14.966
	18.111		16.313
	20.273		13.79
	22.943		19.704
	17.399		13.731
	19.937		16.261
	15.225		15.742
	17.792		19.041
	20.916		14.091
	19.103		16.742
	15.239		12.526
	17.106		14.728
	12.988		14.213
	22.849		17.321
	15.347		14.94
	15.599		15.342
	17.772		16.026
	17.824		18.223
	15.911		12.753
	16.389		17.554
	15.868		16.863
	20.455		18.386
	17.569		13.427
	15.005		16.946
	16.456		15.719
	19.727		14.44
	18.817		16.208
	20.198		18.575
	14.972		15.458
	17.354		14.999
	16.094		12.757
	19.298		16.105
	14.87		14.146
	14.969		17.765
	14.995		13.344
	18.475		13.988
	13.605		20.937
	20.542		21.121
	17.528		14.233
	18.179		18.424
	16.553		19.495
	15.658		17.582
	12.921		17.559
	17.399		14.948
	15.041		21.298
	17.353		15.75
	15.291		20.075
	18.336		16.603
	16.974		15.47
	18.919		16.733
	13.12		19.265
	19.509		19.558
	18.976		19.389
	18.864		17.974
	17.117		18.222
	16.651		17.665
	14.204		17.76
	14.614		16.081
	14.641		17.291
	18.614		17.175
	12.506		20.421
	20.817		20.867
	12.894
	16.86
	16.118
	20.158
	14.238
	16.962
	14.833
	19.716
	16.26
	16.13
	16.231
	19.115

## Sheet: Fig. S19f
	Zheng58 (um)		bzu3-2 (um)
	wall-y		wall-y
	19.524		13.307
	18.617		15.702
	18.721		20.707
	15.377		13.922
	19.964		11.652
	18.788		13.573
	18.068		12.628
	21.044		12.16
	15.156		13.475
	17.384		14.246
	15.612		20.367
	13.207		15.051
	12.656		20.656
	15.635		14.295
	12.781		14.314
	15.148		14.117
	13.008		16.966
	16.195		14.655
	18.106		9.566
	16.376		10.051
	14.935		12.067
	17.034		12.605
	20.712		13.605
	17.482		9.863
	18.92		12.316
	18.624		11.471
	16.587		15.63
	13.65		15.349
	14.225		12.063
	11.145		15.901
	12.693		16.769
	16.188		16.438
	11.499		10.596
	12.32		14.925
	14.753		17.299
	10.689		14.726
	11.732		14.915
	13.651		16.832
	8.271		14.481
	12.786		11.785
	10.118		10.982
	11.756		17.094
	16.39		24.321
	15.752		12.187
	14.004		17.972
	14.858		18.501
	14.822		13.724
	11.852		16.49
	14.001		15.085
	11.242		15.864
	12.647		14.668
	10.688		15.226
	10.94		15.305
	11.952		14.176
	11.52		9.257
	13.417		16.093
	13.38		17.414
	13.801		22.916
	16.345		22.451
	14.309		20.256
	14.358		15.26
	16.286		19.392
	16.243		16.006
	20.056		13.778
	16.219		11.926
	12.669		12.143
	13.419		17.291
	13.058		12.868
	13.796		13.635
	12.911		11.45
	15.229		14.109
	16.497		14.221
	16.056		12.794
	18.479		13.919
	15.157		11.859
	11.856		11.527
	14.18		11.857
	16.561		15.357
	11.657		12.837
	15.441		11.223
	12.835		10.957
	12.777		10.346
	13.935		12.961
	12.769		12.539
	13.242		10.229
	11.826		10.927
	12.802		10.27
	11.174		12.304
	9.911		13.908
	12.637		9.792
	12.347		9.892
	11.517		11.165
	11.021		13.66
	9.323		11.918
	11.866		13.231
	10.365		12.476
	10.728		12.695
	12.057		10.605
	15.005		17.057
	13.737		15.155
	13.61		10.983
	13.637		12.161
	11.889		13.127
	12.39		13.548
	12.291		11.886
	13.294		9.273
	13.727		8.995
	9.846		9.186
	11.799		11.922
	10.178		10.778
	14.809		15.547
	12.654		15.531
	13.172		11.576
	13.254		11.531
	16.006		13.95
	13.118		12.633
	13.971		15.462
	14.075		13.756
	12.472		12.086
	13.236		12.056
	14.219
	16.085
	11.833
	11.623
	14.976
	14.036
