# Supplementary material for: A maize epimerase modulates cell wall synthesis and glycosylation during stomatal morphogenesis
Source: Nat Commun. 2023 Jul 20;14:4384. doi: 10.1038/s41467-023-40013-6 (PMC10359280; doi:10.1038/s41467-023-40013-6)
Supplement: Supplementary file 6 — Source Data [file 41467_2023_40013_MOESM6_ESM.zip › Source Data/Supplementary Fig. S21/Supplementary Fig. S21d source data.xls]

## Sheet: Fig. S21d
	ZH11			%						%
	Dumbbell	Antenna	Rod	Dumbbell	Antenna	Rod				Dumbbell	Antenna	Rod	STDEV	STDEV	STDEV
ZH11-1	129	0	0	100	0	0			ZH11	100	0	0	0	0	0
ZH11-2	131	0	0	100	0	0			osuge1-1	100	0	0	0	0	0
ZH11-3	121	0	0	100	0	0			osuge2-1	100	0	0	0	0	0
ZH11-4	103	0	0	100	0	0			osuge3-1	56.1406	7.86891	35.9905	6.08086	2.8897	7.60018
ZH11-5	156	0	0	100	0	0
			AVERAGE	100	0	0
			STDEV	0	0	0
	osuge1-1			%
	Dumbbell	Antenna	Rod	Dumbbell	Antenna	Rod
osuge1-1-1	166	0	0	100	0	0
osuge1-1-2	151	0	0	100	0	0
osuge1-1-3	116	0	0	100	0	0
osuge1-1-4	156	0	0	100	0	0
osuge1-1-5	156	0	0	100	0	0
			AVERAGE	100	0	0
			STDEV	0	0	0
	osuge2-1			%
	Dumbbell	Antenna	Rod	Dumbbell	Antenna	Rod
osuge2-1-1	143	0	0	100	0	0
osuge2-1-2	125	0	0	100	0	0
osuge2-1-3	125	0	0	100	0	0
osuge2-1-4	133	0	0	100	0	0
osuge2-1-5	122	0	0	100	0	0
			AVERAGE	100	0	0
			STDEV	0	0	0
	osuge3-1			%
	Dumbbell	Antenna	Rod	Dumbbell	Antenna	Rod
osuge3-1-1	103	6	95	50.4902	2.94118	46.5686
osuge3-1-2	87	12	47	59.589	8.21918	32.1918
osuge3-1-3	80	12	50	56.338	8.4507	35.2113
osuge3-1-4	67	14	53	50	10.4478	39.5522
osuge3-1-5	90	13	37	64.2857	9.28571	26.4286
			AVERAGE	56.1406	7.86891	35.9905
			STDEV	6.08086	2.8897	7.60018
