# Supplementary material for: A maize epimerase modulates cell wall synthesis and glycosylation during stomatal morphogenesis
Source: Nat Commun. 2023 Jul 20;14:4384. doi: 10.1038/s41467-023-40013-6 (PMC10359280; doi:10.1038/s41467-023-40013-6)
Supplement: Supplementary file 6 — Source Data [file 41467_2023_40013_MOESM6_ESM.zip › Source Data/Supplementary Fig. S3/Supplementary Fig. S3c,d source data.xls]

## Sheet: Fig. S3d
	bzu3-1	ubi	17.91				ubi	P1	P1	P1	P1-ubi	P1-ubi	P1-ubi	average	STDEV	ΔCT	2^			P1	P2	P3	P4	P5
	bzu3-1	ubi	17.92			WT	18.8833	22.76	22.72	22.73	3.87667	3.83667	3.84667	3.85333	0.0208167	0	1		WT	1	1	1	1	1
	bzu3-1	ubi	17.91			bzu3-1	17.9133	21.83	21.91	21.81	3.91667	3.99667	3.89667	3.93667	0.052915	-0.0833333	0.943874		bzu3-1	0.943874	0.00334603	0.00132787	0.00536081	0.0241249
			17.9133
	WT	ubi	18.91																STDEV	0.0208167	0.0208167	0.0450925	0.0173205	0.149332
	WT	ubi	18.85																STDEV	0.052915	0.01	0.0556776	0.0503322	0.0251661
	WT	ubi	18.89				ubi	P2	P2	P2	P2-ubi	P2-ubi	P2-ubi	average	STDEV	ΔCT	2^
			18.8833			WT	18.8833	22.2	22.24	22.21	3.31667	3.35667	3.32667	3.33333	0.0208167	0	1
	bzu3-1	P1	21.83			bzu3-1	17.9133	29.48	29.46	29.47	11.5667	11.5467	11.5567	11.5567	0.01	-8.22333	0.00334603
	bzu3-1	P1	21.91
	bzu3-1	P1	21.81
	WT	P1	22.76
	WT	P1	22.72				ubi	P3	P3	P3	P3-ubi	P3-ubi	P3-ubi	average	STDEV	ΔCT	2^
	WT	P1	22.73			WT	18.8833	22.59	22.63	22.68	3.70667	3.74667	3.79667	3.75	0.0450925	0	1
	bzu3-1	P2	29.48			bzu3-1	17.9133	31.23	31.16	31.27	13.3167	13.2467	13.3567	13.3067	0.0556776	-9.55667	0.00132787
	bzu3-1	P2	29.46
	bzu3-1	P2	29.47
	WT	P2	22.2
	WT	P2	22.24				ubi	P4	P4	P4	P4-ubi	P4-ubi	P4-ubi	average	STDEV	ΔCT	2^
	WT	P2	22.21			WT	18.8833	22.16	22.19	22.19	3.27667	3.30667	3.30667	3.29667	0.0173205	0	1
	bzu3-1	P3	31.23			bzu3-1	17.9133	28.7	28.8	28.76	10.7867	10.8867	10.8467	10.84	0.0503322	-7.54333	0.00536081
	bzu3-1	P3	31.16
	bzu3-1	P3	31.27
	WT	P3	22.59
	WT	P3	22.63				ubi	P5	P5	P5	P5-ubi	P5-ubi	P5-ubi	average	STDEV	ΔCT	2^
	WT	P3	22.68			WT	18.8833	23.94	23.71	23.66	5.05667	4.82667	4.77667	4.88667	0.149332	0	1
	bzu3-1	P4	28.7			bzu3-1	17.9133	28.2	28.17	28.15	10.2867	10.2567	10.2367	10.26	0.0251661	-5.37333	0.0241249
	bzu3-1	P4	28.8
	bzu3-1	P4	28.76
	WT	P4	22.16
	WT	P4	22.19
	WT	P4	22.19
	bzu3-1	P5	28.2
	bzu3-1	P5	28.17
	bzu3-1	P5	28.15
	WT	P5	23.94
	WT	P5	23.71
	WT	P5	23.66
