# Supplementary material for: A maize epimerase modulates cell wall synthesis and glycosylation during stomatal morphogenesis
Source: Nat Commun. 2023 Jul 20;14:4384. doi: 10.1038/s41467-023-40013-6 (PMC10359280; doi:10.1038/s41467-023-40013-6)
Supplement: Supplementary file 6 — Source Data [file 41467_2023_40013_MOESM6_ESM.zip › Source Data/Supplementary Fig. S6/Supplementary Fig. S6a-d source data.xls]

## Sheet: Fig. S6a
	F2-WT			%					BZU3p:BZU3-YFP;bzu3-2;			%				BZU3p:BZU3-YFP♂ X ♀bzu3-2/+ F2（%）
	Dumbbell	Antenna	Rod	Dumbbell	Antenna	Rod			Dumbbell	Antenna	Rod	Dumbbell	Antenna	Rod			Dumbbell	Antenna	Rod
1	108	0	0	100	0	0		1	185	0	0	100	0	0		F2-WT	100	0	0
2	98	0	0	100	0	0		2	127	0	0	100	0	0		BZU3p:BZU3-YFP;bzu3-2;	99.8131	0.186916	0
3	113	0	0	100	0	0		3	122	0	0	100	0	0
4	101	0	0	100	0	0		4	105	0	0	100	0	0		STDEV	0	0	0
5	100	0	0	100	0	0		5	105	2	0	98.1308	1.86916	0		STDEV	0.59108	0.59108	0
6	97	0	0	100	0	0		6	152	0	0	100	0	0
7	113	0	0	100	0	0		7	114	0	0	100	0	0
8	93	0	0	100	0	0		8	85	0	0	100	0	0
9	119	0	0	100	0	0		9	101	0	0	100	0	0
10	114	0	0	100	0	0		10	111	0	0	100	0	0
			AVERAGE	100	0	0					AVERAGE	99.8131	0.186916	0
			STDEV	0	0	0					STDEV	0.59108	0.59108	0

## Sheet: Fig. S6b
	F2-WT			%					ZmMUTEp:BZU3-YFP;bzu3-2;			%				ZmMUTEp:BZU3-YFP♂ X ♀bzu3-2/+ F2（%）
	Dumbbell	Antenna	Rod	Dumbbell	Antenna	Rod			Dumbbell	Antenna	Rod	Dumbbell	Antenna	Rod			Dumbbell	Antenna	Rod
1	135	0	0	100	0	0		1	154	0	0	100	0	0		F2-WT	100	0	0
2	110	0	0	100	0	0		2	114	0	0	100	0	0		ZmMUTEp:BZU3-YFP;bzu3-2;	100	0	0
3	167	0	0	100	0	0		3	146	0	0	100	0	0
4	137	0	0	100	0	0		4	133	0	0	100	0	0		STDEV	0	0	0
5	139	0	0	100	0	0		5	132	0	0	100	0	0		STDEV	0	0	0
6	154	0	0	100	0	0		6	126	0	0	100	0	0
7	134	0	0	100	0	0		7	95	0	0	100	0	0
8	150	0	0	100	0	0		8	122	0	0	100	0	0
9	162	0	0	100	0	0		9	128	0	0	100	0	0
10	141	0	0	100	0	0		10	132	0	0	100	0	0
			AVERAGE	100	0	0					AVERAGE	100	0	0
			STDEV	0	0	0					STDEV	0	0	0

## Sheet: Fig. S6c
	F2-WT			%					ZmFAMAp:YFP-BZU3;bzu3-2;			%				ZmFAMAp:YFP-BZU3♂ X ♀bzu3-2/+ F2（%）
	Dumbbell	Antenna	Rod	Dumbbell	Antenna	Rod			Dumbbell	Antenna	Rod	Dumbbell	Antenna	Rod			Dumbbell	Antenna	Rod
1	132	0	0	100	0	0		1	135	0	0	100	0	0		F2-WT	100	0	0
2	126	0	0	100	0	0		2	143	0	0	100	0	0		ZmFAMAp:YFP-BZU3;bzu3-2;	100	0	0
3	125	0	0	100	0	0		3	161	0	0	100	0	0
4	123	0	0	100	0	0		4	130	0	0	100	0	0		STDEV	0	0	0
5	139	0	0	100	0	0		5	136	0	0	100	0	0		STDEV	0	0	0
6	123	0	0	100	0	0		6	144	0	0	100	0	0
7	120	0	0	100	0	0		7	112	0	0	100	0	0
8	132	0	0	100	0	0		8	104	0	0	100	0	0
9	133	0	0	100	0	0		9	142	0	0	100	0	0
10	85	0	0	100	0	0		10	141	0	0	100	0	0
			AVERAGE	100	0	0					AVERAGE	100	0	0
			STDEV	0	0	0					STDEV	0	0	0

## Sheet: Fig. S6d
	F2-WT			%					BZU3p:BZU3Y157F-YFP;bzu3-2;			%				BZU3p:BZU3Y157F-YFP♂ X ♀bzu3-2/+ F2（%）
	Dumbbell	Antenna	Rod	Dumbbell	Antenna	Rod			Dumbbell	Antenna	Rod	Dumbbell	Antenna	Rod			Dumbbell	Antenna	Rod
1	141	0	0	100	0	0		1	0	101	12	0	89.3805	10.6195		F2-WT	100	0	0
2	102	0	0	100	0	0		2	0	109	4	0	96.4602	3.53982		BZU3p:BZU3Y157F-YFP;bzu3-2;	0	96.3763	3.6237
3	101	0	0	100	0	0		3	0	147	8	0	94.8387	5.16129
4	107	0	0	100	0	0		4	0	104	4	0	96.2963	3.7037		STDEV	0	0	0
5	111	0	0	100	0	0		5	0	104	0	0	100	0		STDEV	0	3.1892	3.1892
6	113	0	0	100	0	0		6	0	106	0	0	100	0
7	107	0	0	100	0	0		7	0	107	1	0	99.0741	0.925926
8	95	0	0	100	0	0		8	0	95	6	0	94.0594	5.94059
9	104	0	0	100	0	0		9	0	117	3	0	97.5	2.5
10	102	0	0	100	0	0		10	0	125	5	0	96.1538	3.84615
			AVERAGE	100	0	0					AVERAGE	0	96.3763	3.6237
			STDEV	0	0	0					STDEV	0	3.1892	3.1892
